# Supplementary material for: Perinatal depression and adverse child growth outcomes in low-income and middle-income countries (LMICs): A systematic review and meta-analysis
Source: PLOS Glob Public Health. 2024 Oct 28;4(10):e0003586. doi: 10.1371/journal.pgph.0003586 (PMC11516009; doi:10.1371/journal.pgph.0003586)
Supplement: S1 Table — (XLSX) [file pgph.0003586.s002.xlsx]

## Sheet: S1 Table
S1 Table. Summary of the findings on the association between maternal depression and child growth outcome (n = 30)a
Exposure: PND (n = 5)
First author (year)	Country	Study design	Sample size	Depression measure (cutoff)	Time of depression measure	Study findings
Rotheram-Fuller (2018)	South Africa	Cohort	1238	EPDS (>13)	During pregnancy and 6, 18, 36 months postpartum	· At 36 months, the pattern of maternal depressed mood over time was significantly associated with children’s compromised physical growth, both in weight and height.
Holm-Larsen (2019)	Tanzania	Cohort	1171	EPDS (>13)	During pregnancy, 40 days postpartum	· After adjusting for maternal age, maternal HIV status, and maternal exposure to intimate partner violence during pregnancy, the difference in mean HAZ of children aged less than 2 years between mothers with and without PPD was -0.32 (95% CI -0.49, -0.15).
						· After adjusting for maternal age, maternal HIV status, and maternal exposure to intimate partner violence during pregnancy, the difference in mean WAZ of children aged less than 2 years between mothers with and without PPD was -0.04 (95% CI -0.20, 0.12).
						· After adjusting for maternal age, maternal HIV status, and maternal exposure to intimate partner violence during pregnancy, the difference in mean WHZ of children aged less than 2 years between mothers with and without PPD was 0.21 (95% CI 0.02, 0.40).
						· When the population was stratified by APD, after adjustment, the difference in HAZ of children in the mothers without APD and WHZ of children in the mothers with APD were statistically significant. The difference in HAZ of children aged less than 2 years between mothers with and without PPD was -0.34 (95% CI -0.54, -0.14) among mothers without APD, and the difference in WHZ of children less tha…
Gordon (2021)	South Africa	Cohort	1111	EPDS (>13)	During pregnancy and follow-up until 60 months postpartuma	· Among HAZ and WAZ scores of according to perinatal depression categories (never, antepartum, postpartum, both), WAZ showed significant differences based on patterns of maternal depressed mood (never>antepartum>postpartum>both, p < 0.01).
Li (2022)	China	Cohort	1417	CES-D (>28)	During pregnancy and after delivery	· Mothers with PPD has 0.63 times adjusted odds of having a child with abnormal WAZ (<-2 or >2) during the first year after delivery compared to mothers without PPD (95% CI 0.37, 1.09).
Choi (2022)	South Africa	Cohort	256	EPDS (>13)	During pregnancy and 6 weeks postpartum	· No direct relationship between PND and child growth (height and weight) at 1 year.
Exposure: APD (including maternal depression measured during delivery) (n = 9)
First author (year)	Country	Study design	Sample size	Depression measure (cutoff)	Time of depression measure	Study findings
Wu (2018)	Mexico	Cohort	424	EPDS	During pregnancy	· The adjusted coefficient of and mother’s EPDS score for predicting BMI-z score among children aged 4-6 years during pregnancy was negative regardless of birth weight stratum (-0.15 (95% CI -0.35, 0.05) and -0.15 (95% CI -0.39, 0.11)).
Wang (2018)	China	Cohort	201	EPDS (>10)	At birth	· After adjustment for the multiple comparison, WAZ among 8-month-old preterm children with APD was statistically significantly different from preterm children without APD and full-term children with and without APD.
						· After adjustment for the multiple comparison, LAZ of 8-month-old preterm children of mothers with APD was statistically significantly different from the other three groups.
Christodoulou (2019)b	South Africa	Cohort	468	EPDS (>13)	At birth	· Similar infant outcomes over the first two years despite maternal depressed mood (no significant differences between children of mothers with and without APD at birth in HAZ, WAZ, WHZ).
Tome (2020)b	Zimbabwe	2ndary data analysis of clinical trial	4025	EPDS (≥12 or suicide)	During pregnancy	· After the adjustment, APD was associated with 0.02 decrease in LAZ at 18 months (95% CI -0.14, 0.11).
Odendaal (2021)	South Africa	Cohort	5489	EPDS (>13)	During pregnancy	· 1-year-old infant of mothers with APD was significantly lighter and shorter than mothers without APD (both p < 0.01).
Harper (2022)	South Africa	Cohort	1254	CES-D (>28)	Before and during pregnancy	· Compared to mothers without depression or food insecurity, HAZ among children aged less than 5 years who were born from mothers with depression only was 0.058 unit greater (SE 0.18, p = 0.747).
						· Compared to the same reference group, HAZ among children less than 5 years who were born from mothers with food insecurity and depression was 0.138 unit smaller (SE 0.226, p=0.542).
Apriliana (2022)	Indonesia	Cohort	140	EPDS (≥10)	During pregnancy	· Unadjusted OR between APD and stunting was 2.20 (from Table6). However, in this study, the definition of stunting was not identified.
Shriyan (2023)b	India	Cohort	1135	EPDS (>13)	During pregnancy and delivery within 48 h	· 1-year-old child born to mother with APD had 3.9 times odds (3.96, 95% CI 1.24, 12.58) of having adiposity (>90th percentile) when measured using waist circumference.
Kaiyo-Utete (2023)	Zimbabwe	Cohort	354	SCID for DSM-IV	During pregnancy	· No statistically significant association between APD and infant’s weight (unadjusted coefficient -0.059, p=0.278) and height (unadjusted coefficient -0.067, p=0.218) at 6 weeks.
Exposure: PPD (n = 16)
First author (year)	Country	Study design	Sample size	Depression measure (cutoff)	Time of depression measure	Study findings
Baker-Henningham (2003)	Jamaica	Case-control	220	CES-D	9-30 months postpartum a	· Mothers of underweighted children (WAZ≤-1.5) had greater depression score compared to the counterparts matched with sex and age group.
Surkan (2007)	Brazil	Cross-sectional	595	CES-D (≥16)	6-24 months postpartum a	· Maternal depression (broader concept than PPD) was not associated with child growth outcomes (HAZ, WAZ, WHZ).
Surkan (2008)	Brazil	Cross-sectional	589	CES-D (≥22)	6-24 months postpartum a	· Compared mothers without depression (broader concept than PPD), mothers with depression had 1.7 times the adjusted odds for having child with top 15th percentile weight-for-length z score (age less than 2 years).
Santos (2010)	Brazil	Cohort	3792	EPDS (>13)	12 months, 24months, and 48 months postpartum a	· After adjustments, compared to 4-year-old children of no maternal depression (broader concept than PPD), 4-year-old children with sustained maternal depression had 1.7 times odds for underweight (95% CI 0.6-4.8), 0.9 times odds for stunting (95% CI 0.4-2.0), 1.5 times odds for wasting (95% CI 0.4, 7.6), and 1.6 times odds for overweight (95% CI 1.0, 2.5).
Brentani and Fink (2016)b	Brazil	Cross-sectional	798	EPDS (>13)	1 year postpartum	· After adjustments, compared to mothers without PPD, mothers with PPD had 0.21 greater mean HAZ (SE 0.17).
						· After adjustments, compared to mothers without PPD, mothers with PPD had 0.10 greater mean WAZ (SE 0.14).
Hassan (2016)	Brazil	Cross-sectional	235	GHQ-12 (≥9 for depression)	6 months postpartum	· Compared to children of mothers with PPD, children of mothers with the PPD had 0.67 lower mean WLZ (p = 0.010).
						· Maternal depression was associated with lower mean WAZ ​​(p = 0.041).
Motlhatlhedi (2017)	Botswana	Cross-sectional	171	PHQ-9 (>10)	6 months to 5 years postpartum a	· Compared to children with malnutrition with stunting or underweight or wasting, children without malnutrition matched for age and gender had greater odds of 4.33 (95% CI 1.89, 9.89).
Choi (2017)	South Africa	Cohort	150	EPDS	3-5 days, 6 weeks, and 6 months postpartum	· PPD measured until 6 months had statistically significantly negative association with physical growth among at 1 year measured by HAZ and LAZ even after adjusting for birth weight.
Neamah (2018)	Tanzania	Cross-sectional	1031	PHQ-9 (≥9)	18-36 months postpartum a	· After adjustment, the risk ratio for maternal depression (broader concept than PPD) between children with stunting and without was 1.07 (95% CI 0.73, 1.56).
Nguyen (2018)	India	2ndary analysis (cross-sectional) of clinical trial	2934	CES-D (<9,9-14,>14)	< 4 years postpartum a	· Compared with children of mothers with lowest maternal depression score, those of the mothers with the highest score had lower HAZ, WAZ, and WHZ (0.22, 0.21, and 0.15, respectively), and a higher adjusted odds for stunting (1.47 (95% CI 1.09, 1.98) and underweight (1.39 (95% CI 1.08, 1.80). The adjusted odds ratio for wasting was 0.99 (95% CI 0.72, 1.37).
Sharmin (2019)	Bangladesh	Cohort	287	EPDS by the trained psychiatrist	< 8 months postpartum	· While HAZ, WAZ, and WHZ among children aged 8 months were not statistically significantly different between mothers with and without PPD, MUAC showed that the risk ratio for possible malnutrition between mothers with and without PPD was 3.25 (p=0.002).
Garman (2019)	South Africa	2ndary analysis (cohort) of clinical trial	446	EPDS (used patterns instead of cut-off score)	< 18 months postpartum a	· WLZ and WAZ at 18 months, and WAZ and LAZ at 36 months differed across trajectories of chronic low depression score group, last PPD group, early PPD group, and chronic PPD group.
Mohammedahmed (2020)	Sudan	Case-control	178	PHQ-9	6-59 months postpartum a	· After adjustment, mothers with depression (broader concept than PPD) had 3.09 times odds for severe acute malnutrition defined by WAZ, HAZ, and MAUC (95% CI 1.49, 6.38).
Emerson (2020)	Congo	2ndary analysis (cross-sectional) of clinical trial	750	HSCL-25	2.6-5.6 years postpartum a	· After adjustment, maternal mental health (anxiety and depression) was associated with 1.17 odds ratio for stunting (95% CI 0.90, 1.52).
						· After adjustment, maternal mental health was associated with 0.95 odds ratio for underweight (95% CI 0.71, 1.29).
Susiloretni (2021)	Indonesia	Cross-sectional	46315	SRQ20 (≥6)	6-59 months postpartum a	· Maternal distress (broader concept than PPD) was associated with reduced linear growth of children by 0.086 (95% CI -0.17, -0.00) HAZ scores.
						· Maternal distress was associated with the risk of stunting by 25% (95% CI 1.10, 1.43).
He (2023)	China	Cohort	604	EPDS	1 month postpartum	· EPDS score was associated with weight gain (the adjusted coefficient -0.014 (95% CI -0.025, -0.002)) and height (the adjusted coefficient -0.044, 95% CI -0.084, -0.004) at 1-3 months, there were no associations after that for four years.
a: The timepoint of maternal depression measure was until 24 months, which is beyond of our inclusion criteria for PND.
b: The additional findings that did not meet the inclusion criteria from the studies included in the final systematic review.
Note: APD = antepartum depression, CES-D = Center for Epidemiological Studies-Depression, EPDS = Edinburgh Postnatal Depression Scale, HAZ = height-for-age Z score, HSCL-25 = Hopkins Symptom Checklist-25, LAZ = length-for-age Z score, PND = perinatal depression, PPD = postpartum depression, SCID for DSM-III-R, or -IV = Structured Clinical Interview for Diagnostic and Statistical Manual of Mental …
