# Supplementary material for: Perinatal depression and adverse child growth outcomes in low-income and middle-income countries (LMICs): A systematic review and meta-analysis
Source: PLOS Glob Public Health. 2024 Oct 28;4(10):e0003586. doi: 10.1371/journal.pgph.0003586 (PMC11516009; doi:10.1371/journal.pgph.0003586)
Supplement: S2 Table — (XLSX) [file pgph.0003586.s003.xlsx]

## Sheet: S2 Table
S2 Table. Quality assessment of studies with the Newcastle Ottawa Scale.
Case-Control Studies
Study	Selection				Comparability	Exposure			Total Score (0-9)
	Case definition (0-1)	Representativeness of cases (0-1)	Selection of controls (0-1)	Definition of controls (0-1)	Comparability of cases and controls on the basis of the design or analysis (0-2)	Ascertainment of exposure (0-1)	Same methods of ascertainment for cases and controls (0-1)	Non-response rate (0-1)
Rahman et al. 2004 (1)	1	1	1	1	2	1	1	0	8
Anoop et al. 2004	0	0	1	1	2	1	1	1	7
Cohort Studies
Study	Selection				Comparability	Outcome			Total Score (0-9)
	Representativeness of the exposed cohort (0-1)	Selection of the non-exposed cohort (0-1)	Ascertainment of exposure (0-1)	Demonstration that outcome of interest not present at start of study (0-1)	Comparability of cohorts on the basis of the design or analysis (0-2)	Assessment of outcome (0-1)	Follow-up long enough for outcomes to occur (0-1)	Adequacy of follow-up of cohorts (0-1)
Patel et al. 2003	0	0	1	1	2	1	1	1	7
Rahman et al. 2004 (2)	1	1	1	1	2	1	1	1	9
Tomlinson et al. 2006	1	1	1	1	0	1	1	1	8
Adewuya et al. 2008	1	1	1	1	2	1	1	1	9
Avan et al. 2010	1	1	1	1	2	1	1	0	8
Nasreen et al. 2013	1	1	1	1	1	1	1	1	9
Kaaya et al. 2016	1	1	1	1	1	1	1	0	8
Bennett et al. 2016	1	1	1	1	1	1	1	1	8
Upadhyay and Srivastava 2016	1	1	1	1	2	1	1	1	9
Lima et al. 2017	0	0	1	1	2	1	1	1	7
Prado et al. 2019	1	1	1	1	0	1	1	1	7
Christodoulou et al. 2019	1	1	1	1	0	1	1	1	7
Ahmadi Gharaei et al. 2020	1	1	1	1	2	1	1	0	8
Tome et al. 2020	1	1	1	1	2	1	1	0	8
Shriyan et al. 2023	1	1	1	1	2	1	1	0	8
Saleh et al. 2023	1	1	1	1	2	1	1	0	8
Cross-sectional Studies
Study	Selection				Comparability	Exposure			Total Score (0-9)
	Case definition (0-1)	Representativeness of cases (0-1)	Selection of controls (0-1)	Definition of controls (0-1)	Comparability of cases and controls (0-2)	Ascertainment of exposure (0-1)	Same methods of ascertainment for cases and controls (0-1)	Non-response rate (0-1)
Surkan et al. 2008	1	1	1	1	2	0	1	1	8
Ndokera and MacArthur 2010	0	1	1	1	2	1	1	1	8
Brentani and Fink 2016	1	1	1	1	2	1	1	1	9
Madeghe et al. 2016	1	1	1	1	2	1	1	1	9
Saeed et al. 2017	1	1	1	1	2	1	1	0	8
Wemakor and Iddrisu 2018	1	1	1	1	2	1	1	1	9
Joshi and Raut 2019	1	0	1	1	0	1	1	0	5
Anato et al. 2020	1	1	1	1	1	1	1	1	8
Ricci et al. 2023	1	1	1	1	1	1	1	1	8
