# Supplementary material for: Perinatal depression and adverse child growth outcomes in low-income and middle-income countries (LMICs): A systematic review and meta-analysis
Source: PLOS Glob Public Health. 2024 Oct 28;4(10):e0003586. doi: 10.1371/journal.pgph.0003586 (PMC11516009; doi:10.1371/journal.pgph.0003586)
Supplement: S3 Table — (XLSX) [file pgph.0003586.s004.xlsx]

## Sheet: S3 Table
S3 Table. Pooled associations measured using the Knapp–Hartung (KH) standard-error adjustments
Exposure	Outcome	Measure of association	Estimates	95% CI	I2
PND	stunting	OR	1.66	1.29, 2.14	0.691
APD			1.46	0.97, 2.21	0.705
PPD			1.77	1.28, 2.43	0.658
PND		RR	1	0.89, 1.13	0.744
PND	underweight	OR	2.67	1.86, 3.85	0.455
		RR	1.05	0.88, 1.24	0.7
APD	wasting	RR	1.48	0.65, 3.38	0.656
PPD			0.84	0.57, 1.24	0.584
Note: APD = antepartum depression, CI = confidence interval, OR = odds ratio, PND = perinatal depression, PPD = postpartum depression, RR = risk ratio
