# Supplementary material for: Perinatal depression and adverse child growth outcomes in low-income and middle-income countries (LMICs): A systematic review and meta-analysis
Source: PLOS Glob Public Health. 2024 Oct 28;4(10):e0003586. doi: 10.1371/journal.pgph.0003586 (PMC11516009; doi:10.1371/journal.pgph.0003586)
Supplement: S1 Data — (XLSX) [file pgph.0003586.s005.xlsx]

## Sheet: S1 Data. Screened studies
First (2021) vs. second (2023) screen	Title	First Author	Published Year	Journal	Reason for Exclusion
First search	Dissonant health transition in the states of Mexico, 1990-2013: a systematic analysis for the Global Burden of Disease Study 2013	Gómez-Dantés	2016	Lancet	Duplication found after the initial check by Covidence
First search	Impact of maternal depression on infant nutritional status and illness	Rahman	2004	Archives of General Psychiatry	Duplication found after the initial check by Covidence
First search	Impact ofmaternal depressive symptoms and infant temperament on early infant growth and motor development: Results from a population based study in bangladesh	Nasreen	2013	Arch. Women's Ment. Health	Duplication found after the initial check by Covidence
First search	Lifestyle interventions for the treatment of women with gestational diabetes.	Brown	2017	Cochrane Database Syst Rev	Duplication found after the initial check by Covidence
First search	Low birth weight in offspring of women with depressive and anxiety symptoms during pregnancy: results from a population based study in Bangladesh.	Nasreen	2010	BMC Public Health	Duplication found after the initial check by Covidence
First search	Maternal depression is associated with child undernutrition: A cross‐sectional study in Ethiopia	Anato	2020	Maternal & Child Nutrition	Duplication found after the initial check by Covidence
First search	Maternal social and pyschological conditions and physical growth in low-income children in Piauí, Northeast Brazil	Surkan	2007	Social Science & Medicine	Duplication found after the initial check by Covidence
First search	Oral anti-diabetic pharmacological therapies for the treatment of women with gestational diabetes.	Brown	2017	Cochrane Database Syst Rev	Duplication found after the initial check by Covidence
First search	Prediction of perinatal depression from adolescence and before conception (VIHCS): 20-year prospective cohort study.	Patton	2015	Lancet	Duplication found after the initial check by Covidence
First search	Probiotic treatment for women with gestational diabetes to improve maternal and infant health and well-being	Okesene-Gafa	2020	Cochrane Database Syst. Rev.	Duplication found after the initial check by Covidence
First search	The effectiveness of Technology-assisted Cascade Training and Supervision of community health workers in delivering the Thinking Healthy Program for perinatal depression in a post-conflict area of Pakistan - study protocol for a randomized controlled tria	Zafar	2016	Trials	Duplication found after the initial check by Covidence
First search	'Tumor necrosis factor-alpha during neonatal brain development affects anxiety- and depression-related behaviors in adult male and female mice': Corrigendum	Babri	2014	Behavioural Brain Research	Duplication found after the initial check by Covidence
First search	Weight and behavioral and psychosocial factors among ethnically diverse, low-income women after childbirth: II. Trends and correlates.	Walker	2004	Women Health	Duplication found after the initial check by Covidence
First search	Association between depression in carers and malnutrition in children aged 6 months to 5 years	Motlhatlhedi	2017	African Journal of Primary Health Care & Family Medicine	Exposure does not meet the inclusion criteria
First search	Associations between maternal and infant illness and the risk of postpartum depression in rural China: a cross-sectional observational study.	Min	2020	International Journal of Environmental Research and Public Health	Exposure does not meet the inclusion criteria
First search	Associations between social support, psychological well-being, decision making, empowerment, infant and young child feeding, and nutritional status in Ugandan children ages 0 to 24months	Ickes	2018	Maternal and Child Nutrition	Exposure does not meet the inclusion criteria
First search	Father involvement in the first year of life: associations with maternal mental health and child development outcomes in rural Pakistan.	Maselko	2019	Social Science & Medicine	Exposure does not meet the inclusion criteria
First search	Growth and development among infants and preschoolers in rural India: Economic inequities and caregiver protective/promotive factors	Black	2016	Int. J. Behav. Dev.	Exposure does not meet the inclusion criteria
First search	Intimate Partner Violence, Depression, and Child Growth and Development.	Neamah	2018	Pediatrics	Exposure does not meet the inclusion criteria
First search	Maternal depressive symptoms are negatively associated with child growth and development: Evidence from rural India.	Nguyen	2018	Maternal & Child Nutrition	Exposure does not meet the inclusion criteria
First search	Maternal mental health and child nutritional status in four developing countries	Harpham	2005	Journal of Epidemiology & Community Health	Exposure does not meet the inclusion criteria
First search	Problem-solving abilities among mothers of infants with failure to thrive	Robinson	2001	Journal of Pediatric Psychology	Exposure does not meet the inclusion criteria
First search	The impact of maternal experience of violence and common mental disorders on neonatal outcomes: a survey of adolescent mothers in Sao Paulo, Brazil.	Ferri	2007	BMC Public Health	Exposure does not meet the inclusion criteria
First search	The relationship between responsive caregiving and child outcomes: evidence from direct observations of mother-child dyads in Pakistan.	Scherer	2019	BMC Public Health	Exposure does not meet the inclusion criteria
First search	Mexican mothers' depressive symptomatology influences their children's c-reactive protein	Majid	2018	Circulation	Full-text not available
First search	Programa Pra-Crescer: relato da experiência de uma equipe interdisciplinar na abordagem de famílias com crianças em risco nutricional	Petersen	2001	Aletheia	Full-text not available
First search	Public health impact of maternal mental disorders in rural Ethiopia	Hanlon	2015	Arch. Women's Ment. Health	Full-text not available
First search	Association between maternal depression and child stunting in Northern Ghana: a cross-sectional study.	Wemakor	2016	BMC Public Health	Exposure does not meet the inclusion criteria, and we included the study conducted in the same population in the systematic review
First search	Association between maternal depressive symptoms with child malnutrition or child excess weight.	Lima	2017	Revista Brasileira de SaÃºde Materno Infantil	Included in the study
First search	Association of maternal depression and infant nutritional status among women living with HIV in Tanzania.	Kaaya	2016	Maternal & Child Nutrition	Included in the study
First search	Effect of maternal mental health during pregnancy on infant growth at six months of age in Suburban communities in South of Iran.	Ahmadi Gharaei	2020	Med J Islam Repub Iran	Included in the study
First search	Effect of pregnancy intention, postnatal depressive symptoms and social support on early childhood stunting: findings from India.	Upadhyay	2016	BMC Pregnancy & Childbirth	Included in the study
First search	Impact of maternal depression on infant nutritional status and illness: A cohort study	Rahman	2004	Arch. Gen. Psychiatry	Included in the study
First search	Impact of maternal depressive symptoms and infant temperament on early infant growth and motor development: Results from a population based study in Bangladesh	Nasreen	2013	J. Affective Disord.	Included in the study
First search	Impact of postnatal depression on infants' growth in Nigeria.	Adewuya	2008	Journal of Affective Disorders	Included in the study
First search	Maternal caregiving capabilities are associated with child linear growth in rural Zimbabwe	Tome	2020	Matern. Child Nutr.	Included in the study
First search	Maternal depression and child development: Evidence from São Paulo's Western Region Cohort Study	Brentani	2016	Rev. Assoc. Med. Bras. (1992)	Included in the study
First search	Maternal depression and its association with responsive feeding and nutritional status of infants: A cross-sectional study from a rural medical college in central India	Joshi	2019	J. Postgrad. Med.	Included in the study
First search	Maternal depression and low maternal intelligence as risk factors for malnutrition in children: a community based case-control study from South India.	Anoop	2004	Archives of Disease in Childhood	Included in the study
First search	Maternal depression does not affect complementary feeding indicators or stunting status of young children (6-23 months) in Northern Ghana.	Wemakor	2018	BMC Research Notes	Included in the study
First search	Maternal depression is associated with child undernutrition: A cross-sectional study in Ethiopia	Anato	2020	Maternal & child nutrition	Included in the study
First search	Maternal depressive symptoms and child nutritional status: A cross-sectional study in socially disadvantaged Pakistani community.	Saeed	2017	Journal of Child Health Care	Included in the study
First search	Maternal depressive symptoms, parenting self-efficacy, and child growth.	Surkan	2008	American Journal of Public Health	Included in the study
First search	Maternal mental health, and child growth and development, in four low-income and middle-income countries	Bennett	2016	J Epidemiol Community Health	Included in the study
First search	Maternal postnatal depression and children's growth and behaviour during the early years of life: exploring the interaction between physical and mental health.	Avan	2010	Arch Dis Child	Included in the study
First search	Mothers' mental health and infant growth: a case-control study from Rawalpindi, Pakistan.	Rahman	2004	Child: Care, Health & Development	Included in the study
First search	Path analyses of risk factors for linear growth faltering in four prospective cohorts of young children in Ghana, Malawi and Burkina Faso.	Prado	2019	BMJ Global Health	Included in the study
First search	Perinatal maternal depression in rural South Africa: Child outcomes over the first two years	Christodoulou	2019	Journal of Affective Disorders	Included in the study
First search	Postnatal depression and infant growth and development in low income countries: a cohort study from Goa, India.	Patel	2003	Archives of Disease in Childhood	Included in the study
First search	Postpartum depression and infant feeding practices in a low income urban settlement in Nairobi-Kenya.	Madeghe	2016	BMC Research Notes	Included in the study
First search	Post-partum depression and infant growth in a South African peri-urban settlement.	Tomlinson	2006	Child: Care, Health & Development	Included in the study
First search	The relationship between maternal depression and adverse infant health outcomes in Zambia: a cross-sectional feasibility study.	Ndokera	2011	Child: Care, Health and Development	Included in the study
First search	THE EFFECT OF PARENTAL DEPRESSION ON STUNTING IN INDONESIA	Saptarini	2020	Buletin Penelitian Kesehatan	Language
First search	A Study on Postpartum Depression and its Association with Infant Feeding Practices and Infant Nutritional Status among Mothers Attending the Anganwadi Centers of Valsad District, Gujarat, India.	Amipara	2020	Indian Journal of Community Medicine	Outcome does not meet the inclusion criteria
First search	Antenatal and postnatal maternal depressive symptoms and trajectories and child hospitalization up to 24 months of life: findings from the 2015 Pelotas (Brazil) Birth Cohort Study	Jacques	2021	The journal of pediatrics: X	Outcome does not meet the inclusion criteria
First search	Antenatal depressed mood and child cognitive and physical growth at 18-months in South Africa: a cluster randomised controlled trial of home visiting by community health workers.	Tomlinson	2018	Epidemiol Psychiatr Sci	Outcome does not meet the inclusion criteria
First search	Association between antenatal depression and low birthweight in a developing country	Rahman	2007	Acta Psychiatr. Scand.	Outcome does not meet the inclusion criteria
First search	Association of antenatal depression with adverse consequences for the mother and newborn in rural Ghana: findings from the DON population-based cohort study.	Weobong	2014	PLoS One	Outcome does not meet the inclusion criteria
First search	Association of postpartum maternal morbidities with children's mental, psychomotor and language development in rural Bangladesh.	Hamadani	2012	J Health Popul Nutr	Outcome does not meet the inclusion criteria
First search	Associations of antenatal maternal psychological distress with infant birth and development outcomes: results from a South African birth cohort.	MacGinty	2020	Comprehensive Psychiatry	Outcome does not meet the inclusion criteria
First search	Associations of paternal postpartum depressive symptoms and infant development in a Chinese longitudinal study.	Ip	2018	Infant Behav Dev	Outcome does not meet the inclusion criteria
First search	Child Development, Maternal Depression and Associated Factors: A Longitudinal Study	Schiavo	2020	Paidéia (Ribeirão Preto)	Outcome does not meet the inclusion criteria
First search	Childhood overweight and maternal depressive symptoms.	Surkan	2008	Journal of Epidemiology & Community Health	Outcome does not meet the inclusion criteria
First search	Course of perinatal depressive symptoms among South African women: associations with child outcomes at 18 and 36 months.	Garman	2019	Soc Psychiatry Psychiatr Epidemiol	Outcome does not meet the inclusion criteria
First search	Depressive symptoms among rural Bangladeshi mothers: implications for infant development.	Black	2007	J Child Psychol Psychiatry	Outcome does not meet the inclusion criteria
First search	Determinants of Breastfeeding Practices and Its Association With Infant Anthropometry: Results From a Prospective Cohort Study in South India.	Koya	2020	Front Public Health	Outcome does not meet the inclusion criteria
First search	Effects of a parenting intervention to address maternal psychological wellbeing and child development and growth in rural Uganda: a community-based, cluster randomised trial.	Singla	2015	Lancet Glob Health	Outcome does not meet the inclusion criteria
First search	Effects of poverty and maternal depression on early child development.	Petterson	2001	Child Dev	Outcome does not meet the inclusion criteria
First search	Impact of postpartum anxiety and depression on child's mental development from two peri-urban communities of Karachi, Pakistan: A quasi-experimental study	Ali	2013	BMC Psychiatry	Outcome does not meet the inclusion criteria
First search	Intimate partner violence, depression, and posttraumatic stress disorder as additional predictors of low birth weight infants among low-income mothers.	Rosen	2007	J Interpers Violence	Outcome does not meet the inclusion criteria
First search	Long-lasting maternal depression and child growth at 4 years of age: a cohort study.	Santos	2010	Journal of Pediatrics	Outcome does not meet the inclusion criteria
First search	Low birth weight in offspring of women with depressive and anxiety symptoms during pregnancy: A population based study in Bangladesh	Nasreen	2010	J. Psychosom. Obstet. Gynecol.	Outcome does not meet the inclusion criteria
First search	Maternal caregiving capabilities are associated with child linear growth in rural Zimbabwe.	Tome	2021	Matern Child Nutr	Outcome does not meet the inclusion criteria
First search	Maternal childhood trauma, postpartum depression, and infant outcomes: Avoidant affective processing as a potential mechanism.	Choi	2017	J Affect Disord	Outcome does not meet the inclusion criteria
First search	Maternal depression and child severe acute malnutrition: a case-control study from Kenya.	Haithar	2018	BMC Pediatrics	Outcome does not meet the inclusion criteria
First search	Maternal depression trajectories from 3 months to 11 years postpartum and offspring body composition in early adolescence	Farias-Antunez	2020	Public Health Nutrition	Outcome does not meet the inclusion criteria
First search	Maternal depression, a hidden predictor for severe acute malnutrition in children aged 6-59 months: a case-control study at Omdurman Paediatrics Teaching Hospital, Sudan.	Mohammedahmed	2020	Sudan J Paediatr	Outcome does not meet the inclusion criteria
First search	Maternal depressive symptoms and infant growth in rural Bangladesh.	Black	2009	Am J Clin Nutr	Outcome does not meet the inclusion criteria
First search	Maternal depressive symptoms are not associated with child anaemia: A cross-sectional population study in Peru, 2015.	Alarcón‐Guevara	2021	Child: Care, Health & Development	Outcome does not meet the inclusion criteria
First search	Maternal mental health and nutritional status of six-month-old infants.	Hassan	2016	Rev Saude Publica	Outcome does not meet the inclusion criteria
First search	Maternal mental health symptoms are positively associated with child dietary diversity and meal frequency but not nutritional status in Eastern Democratic Republic of Congo.	Emerson	2020	Public Health Nutrition	Outcome does not meet the inclusion criteria
First search	Maternal patterns of antenatal and postnatal depressed mood and the impact on child health at 3-years postpartum.	Rotheram-Fuller	2018	J Consult Clin Psychol	Outcome does not meet the inclusion criteria
First search	Maternal pre- and postnatal mental health and infant development in war conditions: The Gaza Infant Study.	Punamäki	2018	Psychol Trauma	Outcome does not meet the inclusion criteria
First search	Maternal social and pyschological conditions and physical growth in low-income children in PiauÃ­, Northeast Brazil.	Surkan	2007	Social Science & Medicine	Outcome does not meet the inclusion criteria
First search	Mothers of undernourished Jamaican children have poorer psychosocial functioning and this is associated with stimulation provided in the home	Baker-Henningham	2003	Eur. J. Clin. Nutr.	Outcome does not meet the inclusion criteria
First search	O papel dos eventos de vida em mães de crianças desnutridas: o outro lado da desnutrição	Nudelmann	2011	Ciência & Saúde Coletiva	Outcome does not meet the inclusion criteria
First search	Parental symptoms of common mental disorders and children's social, motor, and language development in sub-Saharan Africa.	Hadley	2008	Annals of Human Biology	Outcome does not meet the inclusion criteria
First search	Pathways between maternal depression, the family environment, and child BMI z scores	McCurdy	2019	Appetite	Outcome does not meet the inclusion criteria
First search	Postnatal depression and infant growth in an urban area of Bangladesh.	Sharmin	2019	Midwifery	Outcome does not meet the inclusion criteria
First search	Postpartum depression and child growth in Tanzania: a cohort study.	Holm-Larsen	2019	BJOG: An International Journal of Obstetrics and Gynaecology	Outcome does not meet the inclusion criteria
First search	Post-Partum Depression Effect on Child Health and Development.	Abdollahi	2017	Acta Med Iran	Outcome does not meet the inclusion criteria
First search	Predictors and pathways of language and motor development in four prospective cohorts of young children in Ghana, Malawi, and Burkina Faso.	Prado	2017	J Child Psychol Psychiatry	Outcome does not meet the inclusion criteria
First search	Prenatal stress, methylation in inflammation-related genes, and adiposity measures in early childhood: the programming research in obesity, growth environment and social stress cohort study.	Wu	2018	Psychosomatic Medicine	Outcome does not meet the inclusion criteria
First search	Prevalence and determinants of antenatal depression among pregnant women in a predominantly rural population in Ghana: the DON population-based study	Weobong	2014	J Affect Disord	Outcome does not meet the inclusion criteria
First search	Psychosocial factors for risk and protection to child malnutrition in mothers of malnourished and eutrophic children: the role of maternal mental health	Silveira	2012	Rev. bras. crescimento desenvolv. hum	Outcome does not meet the inclusion criteria
First search	Replicating evidence-based practices with flexibility for perinatal home visiting by paraprofessionals	Rotheram-Fuller	2017	Maternal and Child Health Journal	Outcome does not meet the inclusion criteria
First search	Responsive Feeding, Infant Growth, and Postpartum Depressive Symptoms during 3 Months Postpartum.	Chen	2020	Nutrients	Outcome does not meet the inclusion criteria
First search	Risk and protective factors for child development: An observational South African birth cohort.	Donald	2019	PLoS Med	Outcome does not meet the inclusion criteria
First search	War trauma and maternal-fetal attachment predicting maternal mental health, infant development, and dyadic interaction in Palestinian families.	Punamäki	2017	Attach Hum Dev	Outcome does not meet the inclusion criteria
First search	"Do You Wanna Breathe or Eat?": Parent Perspectives on Child Health Consequences of Food Insecurity, Trade-Offs, and Toxic Stress.	Knowles	2016	Matern Child Health J	Records Excluded- Title/Abstract Screening: irrelevant to the research question
First search	"I just start crying for no reason": the experience of stress and depression in pregnant, urban, African-American adolescents and their perception of yoga as a management strategy.	Kinser	2015	Womens Health Issues	Records Excluded- Title/Abstract Screening: irrelevant to the research question
First search	"It takes a village" to support the vocabulary development of children with multiple risk factors.	Baydar	2014	Dev Psychol	Records Excluded- Title/Abstract Screening: irrelevant to the research question
First search	["Syndrome de glissement": clinical description, psychopathological models, and care management]	Péru	2010	L'EncÃ©phale: Revue de psychiatrie clinique biologique et thÃ©rapeutique	Records Excluded- Title/Abstract Screening: irrelevant to the research question
First search	[Anxiety and depression on gestational diabetes mellitus in early pregnancy].	Tang	2020	Wei Sheng Yan Jiu	Records Excluded- Title/Abstract Screening: irrelevant to the research question
First search	[Influential factors for postpartum depression based on the structural equation model in Kaifu District in Changsha].	Sha	2017	Zhong Nan Da Xue Xue Bao Yi Xue Ban	Records Excluded- Title/Abstract Screening: irrelevant to the research question
First search	[Major depression in pregnant women served by the National Materno-Perinatal Institute in Lima, Peru]	Luna Matos	2009	Rev Panam Salud Publica	Records Excluded- Title/Abstract Screening: irrelevant to the research question
First search	[Maternal and fetal outcomes of unattended pregnancies in Lubumbashi, Democratic Republic of Congo].	Maleya	2019	Pan Afr Med J	Records Excluded- Title/Abstract Screening: irrelevant to the research question
First search	[The impact of low birth weight related to gestational depression on federal funding of public health: a study in Pelotas, Rio Grande do Sul State, Brazil].	Menezes	2012	Cad Saude Publica	Records Excluded- Title/Abstract Screening: irrelevant to the research question
First search	[The occurrence and determinants of anxiety and depression symptoms in women of six counties/ districts in China during pregnancy]	Hu	2017	Zhonghua Yu Fang Yi Xue Za Zhi	Records Excluded- Title/Abstract Screening: irrelevant to the research question
First search	10th International Congress on Adolescent Health		2013	Turk. Arch. Ped.	Records Excluded- Title/Abstract Screening: irrelevant to the research question
First search	5th International Congress on Psychopharmacology & International Symposium on Child and Adolescent Psychopharmacology		2013	Bulletin Clin. Psychopharmacology	Records Excluded- Title/Abstract Screening: irrelevant to the research question
First search	A 9-Year-Old Girl With Persistent Obsessive and Compulsive Behaviors in a Primary Care Pediatric Practice	Gist	2017	Journal of Developmental and Behavioral Pediatrics	Records Excluded- Title/Abstract Screening: irrelevant to the research question
First search	A composite measure of sleep health predicts concurrent mental and physical health outcomes in adolescents prone to eveningness	Dong	2019	Sleep Health	Records Excluded- Title/Abstract Screening: irrelevant to the research question
First search	A cross-sectional study of antenatal depression and associated factors in Malawi	Stewart	2014	Arch Womens Ment Health	Records Excluded- Title/Abstract Screening: irrelevant to the research question
First search	A home visiting parenting program and child obesity: A randomized trial	Ordway	2018	Pediatrics	Records Excluded- Title/Abstract Screening: irrelevant to the research question
First search	A longitudinal cohort study of rural adolescent vs adult South African mothers and their children from birth to 24 months	Le Roux	2019	BMC Pregnancy Childbirth	Records Excluded- Title/Abstract Screening: irrelevant to the research question
First search	A meta-analysis of depression during pregnancy and the risk of preterm birth, low birth weight, and intrauterine growth restriction.	Grote,	2010	Arch Gen Psychiatry	Records Excluded- Title/Abstract Screening: irrelevant to the research question
First search	A Path Analysis of the Relationship between Job Stress and Care for Ageing Parents in Thailand: A Case Study of Thai Migrant Workers	Kaewanuchit	2018	Pertanika Journal of Social Science and Humanities	Records Excluded- Title/Abstract Screening: irrelevant to the research question
First search	A patient-centered, coordinated care approach delivered by community and pediatric primary care providers to promote responsive parenting: pragmatic randomized clinical trial rationale and protocol	Savage	2018	Bmc Pediatrics	Records Excluded- Title/Abstract Screening: irrelevant to the research question
First search	A pilot study of a group-based perinatal depression intervention on reducing depressive symptoms and improving maternal-fetal attachment and maternal sensitivity	Alhusen	2021	Archives of women's mental health	Records Excluded- Title/Abstract Screening: irrelevant to the research question
First search	A Pilot Study of Oxytocin in Low-Income Women With a Low Birth-Weight Infant: Is Oxytocin Related to Posttraumatic Stress?	Garfield	2019	Adv Neonatal Care	Records Excluded- Title/Abstract Screening: irrelevant to the research question
First search	A Primary Care-Based Early Childhood Nutrition Intervention: Evaluation of a Pilot Program Serving Low-Income Hispanic Women.	Watt	2015	J Racial Ethn Health Disparities	Records Excluded- Title/Abstract Screening: irrelevant to the research question
First search	A priori and a posteriori dietary patterns among pregnant women in johannesburg, south africa: The nuped study	Conradie	2021	Nutrients	Records Excluded- Title/Abstract Screening: irrelevant to the research question
First search	A prospective cohort study to investigate parental stress and child health in low-income Chinese families: protocol paper	Wong	2018	Bmj Open	Records Excluded- Title/Abstract Screening: irrelevant to the research question
First search	A qualitative study of pregnancy-related anxiety among women in Tanzania	Rosario	2017	Bmj Open	Records Excluded- Title/Abstract Screening: irrelevant to the research question
First search	A review of evidence-based approaches for reduction of alcohol consumption in native women who are pregnant or of reproductive age	Montag	2012	Am. J. Drug Alcohol Abuse	Records Excluded- Title/Abstract Screening: irrelevant to the research question
First search	A structural model of the influence of immigrant mothers' depressive symptoms and home environment on their children's early developmental outcomes in Taiwan.	Chen	2013	Res Nurs Health	Records Excluded- Title/Abstract Screening: irrelevant to the research question
First search	A study evaluating the perinatal outcomes in Teenage pregnancy	Monisha Chrishaille	2020	Int. J. Res. Pharm. Sci.	Records Excluded- Title/Abstract Screening: irrelevant to the research question
First search	A systematic review and meta-regression of the prevalence and incidence of perinatal depression	Woody	2017	Journal of affective disorders	Records Excluded- Title/Abstract Screening: irrelevant to the research question
First search	A systematic review of growth curve mixture modelling literature investigating trajectories of perinatal depressive symptoms and associated risk factors	Baron, Emily; Bass, Judith; Murray, Sarah M.; Schneider, Marguerite; Lund, Crick	2017	Journal of Affective Disorders	Records Excluded- Title/Abstract Screening: irrelevant to the research question
First search	A systematic review of patient-, provider-, and health system-level predictors of postpartum health care use by people of color and low-income and/or uninsured populations in the United States	Wouk	2021	Journal of Women's Health	Records Excluded- Title/Abstract Screening: irrelevant to the research question
First search	ABO blood types and postpartum depression among Chinese women: A prospective cohort study in Tianjin, China	Song	2018	Women & Health	Records Excluded- Title/Abstract Screening: irrelevant to the research question
First search	Abstracts for the 14th International Congress on Twin Studies and The 2nd World Congress on Twin Pregnancy		2012	Twin Res. Hum. Genet.	Records Excluded- Title/Abstract Screening: irrelevant to the research question
First search	Adaptation and validation of a structured version of the Hamilton Depression Rating Scale for use by non-clinicians in South Africa (AFFIRM-HDRS)	Davies	2020	Journal of Evaluation in Clinical Practice	Records Excluded- Title/Abstract Screening: irrelevant to the research question
First search	Adapting current strategies to implement evidence-based prevention programs for paraprofessional home visiting	Rotheram-Fuller	2017	Prevention Science	Records Excluded- Title/Abstract Screening: irrelevant to the research question
First search	Addressing multiple modifiable risks through structured community-based Learning Clubs to improve maternal and infant health and infant development in rural Vietnam: protocol for a parallel group cluster randomised controlled trial.	Fisher	2018	BMJ Open	Records Excluded- Title/Abstract Screening: irrelevant to the research question
First search	Adherence to Mediterranean dietary pattern and depression, anxiety and stress among high-school female adolescents	Tehrani	2018	Mediterranean Journal of Nutrition and Metabolism	Records Excluded- Title/Abstract Screening: irrelevant to the research question
First search	Adjustment of a Population of South African Children of Mothers Living With/and Without HIV Through Three Years Post-Birth.	Rotheram-Borus	2017	AIDS Behav	Records Excluded- Title/Abstract Screening: irrelevant to the research question
First search	Adolescent girls' health, nutrition and wellbeing in rural eastern India: a descriptive, cross-sectional community-based study.	Rose-Clarke	2019	BMC Public Health	Records Excluded- Title/Abstract Screening: irrelevant to the research question
First search	Adolescent pregnancy and depression: is there an association?	Kamalak	2016	Clin Exp Obstet Gynecol	Records Excluded- Title/Abstract Screening: irrelevant to the research question
First search	Adolescent Pregnancy and Outcomes: A Hospital-Based Comparative Study at a Tertiary Care Unit in Eastern Province, Sri Lanka.	Thirukumar	2020	Cureus	Records Excluded- Title/Abstract Screening: irrelevant to the research question
First search	Adult vitamin D deficiency leads to behavioural and brain neurochemical alterations in C57BL/6J and BALB/c mice	Groves	2013	Behavioural Brain Research	Records Excluded- Title/Abstract Screening: irrelevant to the research question
First search	Adverse neonatal outcomes of adolescent pregnancy in Northwest Ethiopia	Kassa	2019	Plos One	Records Excluded- Title/Abstract Screening: irrelevant to the research question
First search	Adverse obstetric outcomes during delivery hospitalizations complicated by suicidal behavior among US pregnant women	Zhong	2018	Plos One	Records Excluded- Title/Abstract Screening: irrelevant to the research question
First search	Aging with traumatic brain injury: Effects of age at injury on behavioral outcome following diffuse brain injury in rats	Rowe	2016	Developmental Neuroscience	Records Excluded- Title/Abstract Screening: irrelevant to the research question
First search	Alteraciones psicolÃ³gicas asociadas a la obesidad infantil	Ortega Miranda	2018	Rev. med. hered	Records Excluded- Title/Abstract Screening: irrelevant to the research question
First search	Altered perceptions of personal control about retained weight and depressive symptoms in low-income postpartum women	Sterling	2009	Journal of Community Health Nursing	Records Excluded- Title/Abstract Screening: irrelevant to the research question
First search	An evaluation of distal hair cortisol concentrations collected at delivery	Orta	2018	Stress-the International Journal on the Biology of Stress	Records Excluded- Title/Abstract Screening: irrelevant to the research question
First search	Antenatal and postnatal depression in women with obesity: a systematic review	Steinig	2017	Archives of Womens Mental Health	Records Excluded- Title/Abstract Screening: irrelevant to the research question
First search	Antenatal and postnatal depressive symptoms: Association with quality of mother-infant interaction.	Binda	2019	Infant Behav Dev	Records Excluded- Title/Abstract Screening: irrelevant to the research question
First search	Antenatal and Postpartum Depression: Prevalence and Associated Risk Factors among Adolescents' in KwaZulu-Natal, South Africa.	Govender	2020	Depress Res Treat	Records Excluded- Title/Abstract Screening: irrelevant to the research question
First search	Antenatal depression and adversity in urban South Africa	van Heyningen	2016	Journal of Affective Disorders	Records Excluded- Title/Abstract Screening: irrelevant to the research question
First search	Antenatal depression and associated factors among pregnant women attending antenatal care service in Kochi health center, Jimma town, Ethiopia	Tesfaye	2021	Journal of pregnancy	Records Excluded- Title/Abstract Screening: irrelevant to the research question
First search	Antenatal Depression and Generalized Anxiety Disorder in a Tertiary Hospital in South India	Kantipudi	2020	Indian Journal of Psychological Medicine	Records Excluded- Title/Abstract Screening: irrelevant to the research question
First search	Antenatal depression and its association with adverse birth outcomes in low and middle-income countries: A systematic review and meta-analysis.	Dadi	2020	PLoS One	Records Excluded- Title/Abstract Screening: irrelevant to the research question
First search	Antenatal depression and its risk factors: an urban prevalence study in KwaZulu-Natal	Manikkam	2012	S Afr Med J	Records Excluded- Title/Abstract Screening: irrelevant to the research question
First search	Antenatal depression and suicidal ideation among rural Bangladeshi women: a community-based study	Gausia	2009	Arch Womens Ment Health	Records Excluded- Title/Abstract Screening: irrelevant to the research question
First search	Antenatal Depression in a Tertiary Care Hospital	Bavle	2016	Indian J Psychol Med	Records Excluded- Title/Abstract Screening: irrelevant to the research question
First search	Antenatal depression in coastal South India: Prevalence and risk factors in the community	George	2016	Int J Soc Psychiatry	Records Excluded- Title/Abstract Screening: irrelevant to the research question
First search	Antenatal depression is associated with pregnancy-related anxiety, partner relations, and wealth in women in Northern Tanzania: a cross-sectional study	Rwakarema	2015	BMC Womens Health	Records Excluded- Title/Abstract Screening: irrelevant to the research question
First search	Antenatal Depression is Not Associated with Low-Birth Weight: A Study from Urban Pakistan.	Husain	2014	Front Psychiatry	Records Excluded- Title/Abstract Screening: irrelevant to the research question
First search	Antenatal depression: Prevalence and its associated factors among overweight/obese pregnant women residing in North-West Delhi	Arora	2019	Ann. Nutr. Metab.	Records Excluded- Title/Abstract Screening: irrelevant to the research question
First search	Antenatal depressive symptomatology, family conflict and social support among Chengdu Chinese women	Lau	2011	Matern Child Health J	Records Excluded- Title/Abstract Screening: irrelevant to the research question
First search	Antenatal depressive symptoms among pregnant women: Evidence from a Southern Brazilian population-based cohort study	Coll	2017	J Affect Disord	Records Excluded- Title/Abstract Screening: irrelevant to the research question
First search	Antenatal depressive symptoms and adverse birth outcomes in Hanoi, Vietnam.	Ngo	2018	PLoS ONE	Records Excluded- Title/Abstract Screening: irrelevant to the research question
First search	Antenatal depressive symptoms and maternal health care utilisation: a population-based study of pregnant women in Ethiopia	Bitew	2016	BMC Pregnancy Childbirth	Records Excluded- Title/Abstract Screening: irrelevant to the research question
First search	Antenatal depressive symptoms and perinatal complications: a prospective study in rural Ethiopia	Bitew	2017	Bmc Psychiatry	Records Excluded- Title/Abstract Screening: irrelevant to the research question
First search	Antenatal dietary patterns and depressive symptoms during pregnancy and early post‐partum	Baskin	2017	Maternal & child nutrition	Records Excluded- Title/Abstract Screening: irrelevant to the research question
First search	Antenatal predictors of incident and persistent postnatal depressive symptoms in rural Ethiopia: a population-based prospective study	Bitew	2019	Reproductive Health	Records Excluded- Title/Abstract Screening: irrelevant to the research question
First search	Antenatal stress, child outcomes and interventions; Implications for lower-and middle-income countries	Glover	2019	Arch. Women's Ment. Health	Records Excluded- Title/Abstract Screening: irrelevant to the research question
First search	Antepartum anxiety and depressive symptoms: A study of Nigerian women during the three trimesters of pregnancy	Esimai	2008	J Obstet Gynaecol	Records Excluded- Title/Abstract Screening: irrelevant to the research question
First search	Antidepressant, anxiolytic and anorectic effects of a melanin-concentrating hormone-1 receptor antagonist	Borowsky	2002	Nat. Med.	Records Excluded- Title/Abstract Screening: irrelevant to the research question
First search	Aralia elata var. mandshurica (Rupr. & Maxim.) J.Wen: An overview of pharmacological studies	Shikov	2016	Phytomedicine	Records Excluded- Title/Abstract Screening: irrelevant to the research question
First search	Are carriers of CYP21A2 mutations less vulnerable to psychological stress? A population-based national cohort study	Nordenstrom	2017	Clinical Endocrinology	Records Excluded- Title/Abstract Screening: irrelevant to the research question
First search	Asociación de sobrepeso u obesidad con trastornos del estado de ánimo en adolescentes	Aguilar Aguilar	2018	Arch. latinoam. nutr	Records Excluded- Title/Abstract Screening: irrelevant to the research question
First search	Asociación entre síntomas depresivos satisfacción corporal y estado nutricional en niños y adolescentes / The relationschip between depressive symptoms, nutricional stratus and corporal dissatisfaction in adolescents	Pérez M	2009	Rev. psiquiatr. clín. (Santiago de Chile)	Records Excluded- Title/Abstract Screening: irrelevant to the research question
First search	Assessing antenatal depression in primary care with the PHQ-2 and PHQ-9: Can It Be carried Out by auxiliary nurse midwife (ANM)?	Ransing	2020	Asian Journal of Psychiatry	Records Excluded- Title/Abstract Screening: irrelevant to the research question
First search	Assessing effective interventions to improve the health of pregant and postpartum american indian and alaska native women: A systematic review	Thompson	2017	Ann. Epidemiol.	Records Excluded- Title/Abstract Screening: irrelevant to the research question
First search	Assessing the Independent and Joint Effects of Unmedicated Prenatal Depressive Symptoms and Alcohol Consumption in Pregnancy and Infant Neurodevelopmental Outcomes.	Bandoli	2016	Alcohol Clin Exp Res	Records Excluded- Title/Abstract Screening: irrelevant to the research question
First search	Assessing the Mental Health Needs of Pregnant Adolescents: Health Literacy Frameworks to Guide Research and Practice	Recto	2017	Research and Theory for Nursing Practice	Records Excluded- Title/Abstract Screening: irrelevant to the research question
First search	Assessment of burden of depression during pregnancy among pregnant women residing in rural setting of chennai	Srinivasan	2015	J Clin Diagn Res	Records Excluded- Title/Abstract Screening: irrelevant to the research question
First search	Assessment of Postnatal Depression by Edinburgh Postnatal Depression Scale in a Tertiary Care Hospital of Bangladesh.	Parveen, T.; Akhter, S.; Parveen, H. H.; Noor, F.; Kazal, R. K.	2017	Mymensingh Med J	Records Excluded- Title/Abstract Screening: irrelevant to the research question
First search	Assessment of quality of life, anxiety, socio-economic factors and caries experience in Brazilian children with overweight and obesity	Araujo	2017	International Journal of Dental Hygiene	Records Excluded- Title/Abstract Screening: irrelevant to the research question
First search	Assessment of the role of maternal characteristics, mental health and maternal marital satisfaction in prediction of neonatal birth weight.	Dehghan	2017	International Journal of Pediatrics	Records Excluded- Title/Abstract Screening: irrelevant to the research question
First search	Assistance for parents with unsettled infants in Central Vietnam: a qualitative investigation of health professionals' perspectives	Murray	2019	Bmc Pediatrics	Records Excluded- Title/Abstract Screening: irrelevant to the research question
First search	Associação entre otites bacterianas e infecção pelo circovírus suíno tipo 2 (PCV2) em suínos	Asanome	2008	Pesqui. vet. bras	Records Excluded- Title/Abstract Screening: irrelevant to the research question
First search	Association between a functional interleukin 6 receptor genetic variant and risk of depression and psychosis in a population-based birth cohort.	Khandaker	2018	Brain, Behavior and Immunity	Records Excluded- Title/Abstract Screening: irrelevant to the research question
First search	'Association between active travel and depression: Some clarifications needed': The authors reply	Sun	2016	Journal of Adolescent Health	Records Excluded- Title/Abstract Screening: irrelevant to the research question
First search	Association between diabetes and perinatal depression among low-income mothers	Kozhimannil	2009	Jama	Records Excluded- Title/Abstract Screening: irrelevant to the research question
First search	Association between early maternal depression and child growth: A group-based trajectory modeling analysis	Pineros-Leano	2020	Childhood Obesity	Records Excluded- Title/Abstract Screening: irrelevant to the research question
First search	Association between economic growth and early childhood undernutrition: evidence from 121 Demographic and Health Surveys from 36 low-income and middle-income countries	Vollmer	2014	The lancet global health	Records Excluded- Title/Abstract Screening: irrelevant to the research question
First search	Association between family functions and antenatal depression symptoms: a cross-sectional study among pregnant women in urban communities of Hengyang city, China.	Zheng BaoHua	2020	BMJ Open	Records Excluded- Title/Abstract Screening: irrelevant to the research question
First search	Association between maternal age at childbirth and child and adult outcomes in the offspring: a prospective study in five low-income and middle-income countries (COHORTS collaboration)	Fall	2015	The Lancet Global Health	Records Excluded- Title/Abstract Screening: irrelevant to the research question
First search	Association between maternal antenatal depression and infant development: a hospital-based prospective cohort study.	Otake	2014	Environ Health Prev Med	Records Excluded- Title/Abstract Screening: irrelevant to the research question
First search	Association between Maternal Depressive Symptoms with Overweight/Obesity among Children Aged 0–5 Years According to the 2016 Demographic and Family Health Survey	Echevarría-Castro	2020	Childhood Obesity	Records Excluded- Title/Abstract Screening: irrelevant to the research question
First search	Association between maternal perinatal depression and anxiety and child and adolescent development: a meta-analysis	Rogers	2020	JAMA pediatrics	Records Excluded- Title/Abstract Screening: irrelevant to the research question
First search	Association between minor mental disorders and household feeding insecurity among mothers of children less than one-year-old	de Sousa	2019	Ciencia & Saude Coletiva	Records Excluded- Title/Abstract Screening: irrelevant to the research question
First search	Association between Obesity and Childhood Depression in School children of a Family Medicine Unit in Morelia, Michoacán	González-Toche	2017	Atencion Fam.	Records Excluded- Title/Abstract Screening: irrelevant to the research question
First search	Association between prenatal exposure to a 1-month period of repeated rocket attacks and neuropsychiatric outcomes up through age 9: a retrospective cohort study.	Barzilay	2020	Eur Child Adolesc Psychiatry	Records Excluded- Title/Abstract Screening: irrelevant to the research question
First search	Association between pre-pregnancy diabetes and post-partum weight retention in urban Kampala: A prospective cohort study	Urunzy	2019	J. Women's Health	Records Excluded- Title/Abstract Screening: irrelevant to the research question
First search	Association between secondhand smoke exposure and quality of life in pregnant women and postpartum women and the consequences on the newborns.	Kalayasiri	2018	Qual Life Res	Records Excluded- Title/Abstract Screening: irrelevant to the research question
First search	Association between symptoms of attention-deficit/hyperactivity disorder and bulimic behaviors in a clinical sample of severely obese adolescents	Cortese	2007	International Journal of Obesity	Records Excluded- Title/Abstract Screening: irrelevant to the research question
First search	Association of adolescents' weight status with life satisfaction: role of self, peers, family and school perception; the CASPIAN-IV Study	Zahedi	2019	Minerva Pediatrica	Records Excluded- Title/Abstract Screening: irrelevant to the research question
First search	Association Of Antenatal Depression And Household Food Insecurity Among Pregnant Women: A Crosssectional Study From Slums Of Lahore	Ayyub	2018	J Ayub Med Coll Abbottabad	Records Excluded- Title/Abstract Screening: irrelevant to the research question
First search	Association of antepartum depression, generalized anxiety, and posttraumatic stress disorder with infant birth weight and gestational age at delivery.	Gelaye	2020	J Affect Disord	Records Excluded- Title/Abstract Screening: irrelevant to the research question
First search	Association of antepartum suicidal ideation during the third trimester with infant birth weight and gestational age at delivery.	Gelaye	2019	Psychology, Health & Medicine	Records Excluded- Title/Abstract Screening: irrelevant to the research question
First search	Association of antepartum vitamin D deficiency with postpartum depression: a clinical perspective	Szpunar	2020	Public Health Nutr	Records Excluded- Title/Abstract Screening: irrelevant to the research question
First search	Association of childhood physical and sexual abuse with intimate partner violence, poor general health and depressive symptoms among pregnant women	Barrios	2015	PLoS One	Records Excluded- Title/Abstract Screening: irrelevant to the research question
First search	Association of Dietary Pattern and Body Size with Early Menarche among Elementary School Girls in West of Iran	Rahimi	2019	International Journal of Pediatrics-Mashhad	Records Excluded- Title/Abstract Screening: irrelevant to the research question
First search	Association of Food Insecurity with Children's Behavioral, Emotional, and Academic Outcomes: A Systematic Review	Shankar	2017	Journal of Developmental and Behavioral Pediatrics	Records Excluded- Title/Abstract Screening: irrelevant to the research question
First search	Association of gender disadvantage factors and gender preference with antenatal depression in women: a cross-sectional study from rural Maharashtra	Shidhaye	2017	Soc Psychiatry Psychiatr Epidemiol	Records Excluded- Title/Abstract Screening: irrelevant to the research question
First search	Association of Infant Exclusive Breast Feeding with Household Food Security and Maternal Mental Health.	Ezzeddin	2019	Arch Iran Med	Records Excluded- Title/Abstract Screening: irrelevant to the research question
First search	Association of maternal depression and allergic diseases in Korean children	Kim	2017	Allergy and Asthma Proceedings	Records Excluded- Title/Abstract Screening: irrelevant to the research question
First search	Association of Maternal Depression and Anxiety Symptoms with Sleep Duration in Children at Preschool Age	Schultz	2020	Maternal and Child Health Journal	Records Excluded- Title/Abstract Screening: irrelevant to the research question
First search	Association of maternal depression with dietary intake, growth, and development of preterm infants: a cohort study in Beijing, China.	Wang	2018	Front Med	Records Excluded- Title/Abstract Screening: irrelevant to the research question
First search	Association of maternal obesity and depressive symptoms with television-viewing time in low-income preschool children.	Burdette	2003	Arch Pediatr Adolesc Med	Records Excluded- Title/Abstract Screening: irrelevant to the research question
First search	Association of Maternal Psychological Distress With In Utero Brain Development in Fetuses With Congenital Heart Disease	Wu	2020	Jama Pediatrics	Records Excluded- Title/Abstract Screening: irrelevant to the research question
First search	Association of maternal stature with offspring mortality, underweight, and stunting in low-to middle-income countries	Özaltin	2010	Jama	Records Excluded- Title/Abstract Screening: irrelevant to the research question
First search	Association of Outdoor Artificial Light at Night With Mental Disorders and Sleep Patterns Among US Adolescents	Paksarian	2020	Jama Psychiatry	Records Excluded- Title/Abstract Screening: irrelevant to the research question
First search	Association of Perceived Immigration Policy Vulnerability With Mental and Physical Health Among US-Born Latino Adolescents in California	Eskenazi	2019	Jama Pediatrics	Records Excluded- Title/Abstract Screening: irrelevant to the research question
First search	Association of Physical Activity and Screen Time with Psychiatric Distress in Children and Adolescents: CASPIAN-IV Study	Taheri	2019	Journal of Tropical Pediatrics	Records Excluded- Title/Abstract Screening: irrelevant to the research question
First search	Association of Picky Eating With Weight Status and Dietary Quality Among Low-Income Preschoolers.	Brown	2018	Acad Pediatr	Records Excluded- Title/Abstract Screening: irrelevant to the research question
First search	Association of sleep quality during pregnancy with stress and depression: a prospective birth cohort study in China.	Gao	2019	BMC Pregnancy and Childbirth	Records Excluded- Title/Abstract Screening: irrelevant to the research question
First search	Association of Team Sports Participation With Long-term Mental Health Outcomes Among Individuals Exposed to Adverse Childhood Experiences	Easterlin	2019	Jama Pediatrics	Records Excluded- Title/Abstract Screening: irrelevant to the research question
First search	Association of urinary phthalates metabolites concentration with emotional symptoms in Chinese university students	Xu	2020	Environmental Pollution	Records Excluded- Title/Abstract Screening: irrelevant to the research question
First search	Association of vitamin D receptor (VDR) Fok 1 and Taq 1 gene polymorphisms with vitamin D levels and susceptibility to postpar-tum depression in South Indian women	Pillai	2019	Arch. Women's Ment. Health	Records Excluded- Title/Abstract Screening: irrelevant to the research question
First search	Associations among ADHD, Abnormal Eating and Overweight in a non-clinical sample of Asian children	Tong	2017	Scientific Reports	Records Excluded- Title/Abstract Screening: irrelevant to the research question
First search	Associations Among Mothers' Depression, Emotional and Learning-Material Support to Their Child, and Children's Cognitive Functioning: A 16-Year Longitudinal Study.	Wu	2019	Child Dev	Records Excluded- Title/Abstract Screening: irrelevant to the research question
First search	Associations between active commuting to school, body fat, and mental well-being: Population-based, cross-sectional study in China	Sun	2015	Journal of Adolescent Health	Records Excluded- Title/Abstract Screening: irrelevant to the research question
First search	Associations between antenatal depression and neonatal outcomes in Malawi.	Stewart	2019	Maternal & Child Nutrition	Records Excluded- Title/Abstract Screening: irrelevant to the research question
First search	Associations between family food behaviors, maternal depression, and child weight among low-income children.	McCurdy	2014	Appetite	Records Excluded- Title/Abstract Screening: irrelevant to the research question
First search	Associations Between Household Food Insecurity in Early Childhood and Children's Kindergarten Skills	Johnson	2018	Child Development	Records Excluded- Title/Abstract Screening: irrelevant to the research question
First search	Associations between maternal depressive symptoms and child feeding practices in a cross-sectional study of low-income mothers and their young children.	Goulding	2014	Int J Behav Nutr Phys Act	Records Excluded- Title/Abstract Screening: irrelevant to the research question
First search	Associations between maternal sense of coherence and controlling feeding practices: The importance of resilience and support in families of preschoolers	Eli	2016	Appetite	Records Excluded- Title/Abstract Screening: irrelevant to the research question
First search	Associations between Maternal Sleep Quality Throughout Pregnancy and Newborn Birth Weight	Liu	2021	Behavioral Sleep Medicine	Records Excluded- Title/Abstract Screening: irrelevant to the research question
First search	Associations Between Observed Parenting Behavior and Adolescent Inflammation Two and a Half Years Later in a Community Sample	Byrneholas B.	2017	Health Psychology	Records Excluded- Title/Abstract Screening: irrelevant to the research question
First search	Associations between preterm birth, low birth weight, and postpartum health in a predominantly Hispanic WIC population.	Leonard	2014	J Nutr Educ Behav	Records Excluded- Title/Abstract Screening: irrelevant to the research question
First search	Associations of acetaminophen use during pregnancy and the first year of life with neurodevelopment in early childhood	Bertoldi	2020	Paediatric and Perinatal Epidemiology	Records Excluded- Title/Abstract Screening: irrelevant to the research question
First search	Associations of Birth Factors and Socio-Economic Status with Indicators of Early Emotional Development and Mental Health in Childhood: A Population-Based Linkage Study.	Guhn	2020	Child Psychiatry Hum Dev	Records Excluded- Title/Abstract Screening: irrelevant to the research question
First search	Associations of History of Displacement, Food Insecurity, and Stress With Maternal-Fetal Health in a Conflict Zone: A Case Study	Gonzalez-Fernandez	2020	Frontiers in Public Health	Records Excluded- Title/Abstract Screening: irrelevant to the research question
First search	Associations of linear growth and relative weight gain during early life with adult health and human capital in countries of low and middle income: findings from five birth cohort studies	Adair	2013	The Lancet	Records Excluded- Title/Abstract Screening: irrelevant to the research question
First search	Associations of maternal nutrition during pregnancy and post-partum with maternal cognition and caregiving	Prado	2018	Maternal and Child Nutrition	Records Excluded- Title/Abstract Screening: irrelevant to the research question
First search	Associations of Maternal Vitamin D Deficiency with Pregnancy and Neonatal Complications in Developing Countries: A Systematic Review.	van der Pligt	2018	Nutrients	Records Excluded- Title/Abstract Screening: irrelevant to the research question
First search	Associations of prepregnancy morbid obesity and prenatal depression with gestational weight gain	Chagarlamudi	2018	South. Med. J.	Records Excluded- Title/Abstract Screening: irrelevant to the research question
First search	Autismo, depresión anaclítica y prevención en salud mental infantil / Autism, Anaclytical Depression and Prevention in Child Mental Health	Betancourt M	2009	Rev. colomb. psiquiatr	Records Excluded- Title/Abstract Screening: irrelevant to the research question
First search	Autoestima, imagem corporal e depressÃ£o de adolescentes em diferentes estados nutricionais	Fernandes	2017	Rev. salud pÃºblica	Records Excluded- Title/Abstract Screening: irrelevant to the research question
First search	Avaliação da relação entre depressão pós-parto, desmame precoce e hábitos de sucção não-nutritiva / Relation between postnatal depression, early cessation of breastfeeding and sucking habits	Gonçalves	2006	ROPE Rev. int. odonto-psicol. odontol. pacientes espec	Records Excluded- Title/Abstract Screening: irrelevant to the research question
First search	Avaliação nutricional de pacientes submetidos à hemodiálise em centros de Belo Horizonte	Oliveira	2012	Rev. Assoc. Med. Bras. (1992)	Records Excluded- Title/Abstract Screening: irrelevant to the research question
First search	Behavior in secondary school learnerswith prenatal alcohol exposure in south Africa	Adnams	2014	Alcohol. Clin. Exp. Res.	Records Excluded- Title/Abstract Screening: irrelevant to the research question
First search	Behavior problems in children with simple obesity	Yang	2001	Chinese Journal of Clinical Psychology	Records Excluded- Title/Abstract Screening: irrelevant to the research question
First search	Behavioral Problems in Iranian Epileptic Children; A Case Control Study	Aloudari	2017	International Journal of Pediatrics-Mashhad	Records Excluded- Title/Abstract Screening: irrelevant to the research question
First search	Behavioral problems of children aged 4-6 years in 26 cities and counties in China	Li	2009	Chinese Mental Health Journal	Records Excluded- Title/Abstract Screening: irrelevant to the research question
First search	Best practice for community-based management of postnatal depression in developing countries: A systematic review	Dixon	2017	Health Care for Women International	Records Excluded- Title/Abstract Screening: irrelevant to the research question
First search	Beyond marital status: the quality of the mother-father relationship and its influence on reproductive health behaviors and outcomes among unmarried low income pregnant women.	Bloch	2010	Matern Child Health J	Records Excluded- Title/Abstract Screening: irrelevant to the research question
First search	Biomarker screening for antenatal depression in women who underwent caesarean section: a matched observational study with plasma Lipidomics	Wu	2019	Bmc Psychiatry	Records Excluded- Title/Abstract Screening: irrelevant to the research question
First search	Birth by cesarean section and mood disorders among adolescents of a birth cohort study in northern Brazil.	Coelho	2021	Brazilian Journal of Medical and Biological Research	Records Excluded- Title/Abstract Screening: irrelevant to the research question
First search	Blood manganese levels during pregnancy and postpartum depression: A cohort study among women in Mexico	McRae	2020	NeuroToxicology	Records Excluded- Title/Abstract Screening: irrelevant to the research question
First search	Body dissatisfaction among students in brazilian southern city	Leite	2014	Rev. bras. crescimento desenvolv. hum	Records Excluded- Title/Abstract Screening: irrelevant to the research question
First search	Body image, eating attitudes, depressive symptoms, self-esteem and anxiety in pregnant women of Juiz de Fora, Minas Gerais, Brazil	Filgueiras Meireles	2017	Ciencia & Saude Coletiva	Records Excluded- Title/Abstract Screening: irrelevant to the research question
First search	Body mass index at 3 years of age: cascading effects of prenatal maternal depression and mother-infant dynamics.	Braungart-Rieker	2016	Journal of Pediatrics	Records Excluded- Title/Abstract Screening: irrelevant to the research question
First search	Breast milk lead and cadmium levels from suburban areas of Ankara.	Örün	2011	Science of the Total Environment	Records Excluded- Title/Abstract Screening: irrelevant to the research question
First search	Breast milk lead and cadmium levels in suburban areas of Nanjing, China.	Liu	2013	Chin Med Sci J	Records Excluded- Title/Abstract Screening: irrelevant to the research question
First search	Breastfeeding and behavioural problems: Propensity score matching with a national cohort of infants in Chile.	Girard	2019	BMJ Open	Records Excluded- Title/Abstract Screening: irrelevant to the research question
First search	Breastfeeding in HIV exposed infants significantly improves child health: a prospective study.	Kindra	2012	Matern Child Health J	Records Excluded- Title/Abstract Screening: irrelevant to the research question
First search	Breastfeeding peer counselling for mothers of preterm neonates: protocol of a stepped-wedge cluster randomised controlled trial	Laborie	2020	Bmj Open	Records Excluded- Title/Abstract Screening: irrelevant to the research question
First search	Breastfeeding problems and interventions performed on problems: systematic review based on studies made in Turkey.	Karaçam	2018	Turk Pediatri Ars	Records Excluded- Title/Abstract Screening: irrelevant to the research question
First search	Breastfeeding: factors associated with the continuation of breastfeeding, the current situation in Japan, and recommendations for further research.	Haku	2007	J Med Invest	Records Excluded- Title/Abstract Screening: irrelevant to the research question
First search	Breech vaginal delivery: a study of maternal and neonatal morbidity and mortality.	Mukuku	2014	Pan African Medical Journal	Records Excluded- Title/Abstract Screening: irrelevant to the research question
First search	Brief report: Prevalence of psychiatric disorders in pregnant teenagers	Mitsuhiro	2009	J Adolesc	Records Excluded- Title/Abstract Screening: irrelevant to the research question
First search	Bulimic behaviours and psychopathology in obese adolescents and in their parents	Isnard	2010	International Journal of Pediatric Obesity	Records Excluded- Title/Abstract Screening: irrelevant to the research question
First search	Burden and determinants of undernutrition among young pregnant women in Ethiopia.	Workicho	2019	Maternal & Child Nutrition	Records Excluded- Title/Abstract Screening: irrelevant to the research question
First search	Burden of Antenatal Depression and Its Risk Factors in Indian Settings: A Systematic Review	Arora	2019	Indian Journal of Medical Specialities	Records Excluded- Title/Abstract Screening: irrelevant to the research question
First search	Burden of preconception morbidity in women of reproductive age from an urban setting in North India	Chowdhury	2020	PLoS ONE	Records Excluded- Title/Abstract Screening: irrelevant to the research question
First search	Calidad de vida relacionada con la salud: percepciÃ³n de los adolescentes obesos, no obesos y sus padres	Cardona-Torres	2018	Rev. enferm. Inst. Mex. Seguro Soc	Records Excluded- Title/Abstract Screening: irrelevant to the research question
First search	Calidad de vida, autoestima, condición física y estado nutricional en adolescentes y su relación con el rendimiento académico	Delgado-Floody	2019	Arch. latinoam. nutr	Records Excluded- Title/Abstract Screening: irrelevant to the research question
First search	Cambios biológicos, psicológicos y sociales durante el embarazo / Biological, psychological and social changes during pregnancy	Olivar Bonilla	2002	Rev. Fed. Odontol. Colomb	Records Excluded- Title/Abstract Screening: irrelevant to the research question
First search	Care for Child Development: an intervention in support of responsive caregiving and early child development.	Lucas	2018	Child Care Health Dev	Records Excluded- Title/Abstract Screening: irrelevant to the research question
First search	Cash Transfers and Child and Adolescent Development.	Walque	2017	Child and Adolescent Health and Development	Records Excluded- Title/Abstract Screening: irrelevant to the research question
First search	Caught Between External Pressures and Internal Battles: Psychosocial Factors Affecting Gestational Weight Gain - A Scoping Review.	Athar	2021	Cureus	Records Excluded- Title/Abstract Screening: irrelevant to the research question
First search	Causal mechanisms of postnatal depression among women in Gondar town, Ethiopia: application of a stress-process model with generalized structural equation modeling.	Dadi	2020	Reprod Health	Records Excluded- Title/Abstract Screening: irrelevant to the research question
First search	Ceratoacantoma: aspectos morfolÃ³gicos, clÃ­nicos e cirÃºrgicos	Neffa	2018	Rev. bras. cir. plÃ¡st	Records Excluded- Title/Abstract Screening: irrelevant to the research question
First search	Changes in caregiver depression, anxiety, and satisfaction with family relationships in families of children who did and did not undergo resective epilepsy surgery	Phillips	2020	Epilepsia	Records Excluded- Title/Abstract Screening: irrelevant to the research question
First search	Characteristics Associated With Adding Cereal Into the Bottle Among Immigrant Mother-Infant Dyads of Low Socioeconomic Status and Hispanic	Lucas	2017	Journal of Nutrition Education and Behavior	Records Excluded- Title/Abstract Screening: irrelevant to the research question
First search	Characteristics associated with the transition to partial breastfeeding prior to 6 months of age: Data from seven sites in a birth cohort study	Richard	2021	Matern Child Nutr	Records Excluded- Title/Abstract Screening: irrelevant to the research question
First search	Characteristics of perinatal depression in rural central, India: a cross-sectional study	Rathod	2018	International Journal of Mental Health Systems	Records Excluded- Title/Abstract Screening: irrelevant to the research question
First search	Characteristics of pregnant Jordanian women dissatisfied with life: A comparison between satisfied and dissatisfied women's demographics	Abujilban	2017	Health Care for Women International	Records Excluded- Title/Abstract Screening: irrelevant to the research question
First search	Characteristics of the Family Support Network of Pregnant Adolescents and Its Association with Gestational Weight Gain and Birth Weight of Newborns	Samano	2019	International Journal of Environmental Research and Public Health	Records Excluded- Title/Abstract Screening: irrelevant to the research question
First search	Child development in developing countries 3: Strategies to avoid the loss of developmental potential in more than 200 million children in the developing world	Engle	2007	The Lancet	Records Excluded- Title/Abstract Screening: irrelevant to the research question
First search	Child development in rural Ghana: Associations between cognitive/language milestones and indicators of nutrition and stimulation of children under two years of age.	Ahun	2018	Can J Public Health	Records Excluded- Title/Abstract Screening: irrelevant to the research question
First search	Child development in the context of biological and psychosocial hazards among poor families in Bangladesh	Jensen	2019	Plos One	Records Excluded- Title/Abstract Screening: irrelevant to the research question
First search	Child development: risk factors for adverse outcomes in developing countries.	International Child Development Steering Group	2007	Lancet (British edition)	Records Excluded- Title/Abstract Screening: irrelevant to the research question
First search	Child discipline and nurturing practices among a cohort of Pacific mothers living in New Zealand.	Cowley-Malcolm	2009	Pac Health Dialog	Records Excluded- Title/Abstract Screening: irrelevant to the research question
First search	Child language and parenting antecedents and externalizing outcomes of emotion regulation pathways across early childhood: A person-centered approach	Bendezu	2018	Development and Psychopathology	Records Excluded- Title/Abstract Screening: irrelevant to the research question
First search	Child psychiatry in pakistan: A growing torment	Khan	2013	J. Coll. Phys. Surg. Pak.	Records Excluded- Title/Abstract Screening: irrelevant to the research question
First search	Child, Maternal and Demographic Factors Influencing Caregiver-Reported Autistic Trait Symptomatology in Toddlers.	Goh	2018	J Autism Dev Disord	Records Excluded- Title/Abstract Screening: irrelevant to the research question
First search	Childhood abuse is associated with stress-related sleep disturbance and poor sleep quality in pregnancy	Gelaye	2015	Sleep Med.	Records Excluded- Title/Abstract Screening: irrelevant to the research question
First search	Childhood and young adult overweight/obesity and incidence of depression in the SUN Project	Sánchez-Villegas	2010	Obesity	Records Excluded- Title/Abstract Screening: irrelevant to the research question
First search	Childhood maltreatment and pre-pregnancy obesity: A comparison of obese, overweight, and normal weight pregnant women	Nagl	2016	Archives of Women's Mental Health	Records Excluded- Title/Abstract Screening: irrelevant to the research question
First search	Children and COVID19: Understanding impact on the growth trajectory of an evolving generation	Haleemunnissa	2021	Children and Youth Services Review	Records Excluded- Title/Abstract Screening: irrelevant to the research question
First search	Child-specific, maternal, and environmental stressors in the context of adolescent weight outcomes	Fahrenkamp	2018	Children's Health Care	Records Excluded- Title/Abstract Screening: irrelevant to the research question
First search	Chocolate consumption and risk of gestational diabetes mellitus: the Japan Environment and Children's Study.	Japan Environment and Children's Study Group;	2019	British Journal of Nutrition	Records Excluded- Title/Abstract Screening: irrelevant to the research question
First search	Chronic consumption of a high-fat diet during pregnancy causes perturbations in the serotonergic system and increased anxiety-like behavior in nonhuman primate offspring	Sullivan	2010	The Journal of Neuroscience	Records Excluded- Title/Abstract Screening: irrelevant to the research question
First search	Chronic diseases and related risk factors among low-income mothers	Bombard	2012	Maternal and Child Health Journal	Records Excluded- Title/Abstract Screening: irrelevant to the research question
First search	Chronic high-fat diet increases acute neuroendocrine stress response independently of prenatal dexamethasone treatment in male rats	Abildgaard	2014	Acta Neuropsychiatrica	Records Excluded- Title/Abstract Screening: irrelevant to the research question
First search	Chronic maternal depression is associated with reduced weight gain in Latino infants from birth to 2 years of age	Wojcicki	2011	PloS one	Records Excluded- Title/Abstract Screening: irrelevant to the research question
First search	Cirugía fetal: hernia diafragmática congénita presentación de caso	Jibaja Polo	2015	Cambios rev. med	Records Excluded- Title/Abstract Screening: irrelevant to the research question
First search	Class II malocclusion nonextraction treatment with growth control	Assunção	2014	Dental press j. orthod. (Impr.)	Records Excluded- Title/Abstract Screening: irrelevant to the research question
First search	Cluster-randomized trial on complementary and responsive feeding education to caregivers found improved dietary intake, growth and development among rural Indian toddlers.	Shahnaz Vazir	2013	Maternal and Child Nutrition	Records Excluded- Title/Abstract Screening: irrelevant to the research question
First search	Cognitive behavior therapy for overweight and obese adolescents with psychiatric symptoms: a pilot study	Caglayan	2020	Anadolu Psikiyatri Dergisi-Anatolian Journal of Psychiatry	Records Excluded- Title/Abstract Screening: irrelevant to the research question
First search	Cognitive testing of the PHQ-9 for depression screening among pregnant and postpartum women in Kenya	Velloza	2020	BMC Psychiatry	Records Excluded- Title/Abstract Screening: irrelevant to the research question
First search	Cognitive-behavioral therapy-based intervention to treat symptoms of anxiety in pregnancy in a prenatal clinic using non-specialist providers in Pakistan: design of a randomised trial.	Surkan	2020	BMJ Open	Records Excluded- Title/Abstract Screening: irrelevant to the research question
First search	Cohort profile: Maternal lifestyle and diet in relation to pregnancy, postpartum and infant health outcomes in Vietnam: A multicentre prospective cohort study	Nguyen	2017	BMJ Open	Records Excluded- Title/Abstract Screening: irrelevant to the research question
First search	Cohort profile: the Maternal and Child Health and Nutrition in Acre, Brazil, birth cohort study (MINA-Brazil)	Cardoso	2020	Bmj Open	Records Excluded- Title/Abstract Screening: irrelevant to the research question
First search	Cohort protocol: Guangzhou High-Risk Infant Cohort study	Hu	2020	Bmj Open	Records Excluded- Title/Abstract Screening: irrelevant to the research question
First search	Combined diet and exercise interventions for preventing gestational diabetes mellitus	Shepherd	2017	Cochrane Database of Systematic Reviews	Records Excluded- Title/Abstract Screening: irrelevant to the research question
First search	Combined effect of adverse childhood experiences and young age on self-harm ideation among postpartum women in Japan.	Doi	2019	J Affect Disord	Records Excluded- Title/Abstract Screening: irrelevant to the research question
First search	Coming Out as LGBTQ plus : The Role Strength-Based Parenting on Posttraumatic Stress and Posttraumatic Growth	Zavala	2021	Journal of Happiness Studies	Records Excluded- Title/Abstract Screening: irrelevant to the research question
First search	Commonly occurring adverse birth outcomes and maternal depression: A longitudinal study	Kingsbury	2018	Public Health	Records Excluded- Title/Abstract Screening: irrelevant to the research question
First search	Community health worker home visiting in deeply rural South Africa: 12-month outcomes	Stansert Katzen	2020	Global Public Health	Records Excluded- Title/Abstract Screening: irrelevant to the research question
First search	Community health workers impact on maternal and child health outcomes in rural South Africa - a non-randomized two-group comparison study	le Roux	2020	BMC Public Health	Records Excluded- Title/Abstract Screening: irrelevant to the research question
First search	Community initiated kangaroo mother care and early child development in low birth weight infants in India-a randomized controlled trial.	Taneja	2020	BMC Pediatr	Records Excluded- Title/Abstract Screening: irrelevant to the research question
First search	Comorbid Anxiety and Depression among Pregnant Pakistani Women: Higher Rates, Different Vulnerability Characteristics, and the Role of Perceived Stress.	Premji	2020	Int J Environ Res Public Health	Records Excluded- Title/Abstract Screening: irrelevant to the research question
First search	Comorbidity, Codevelopment, and Temporal Associations Between Body Mass Index and Internalizing Symptoms From Early Childhood to Adolescence	Patalay	2019	Jama Psychiatry	Records Excluded- Title/Abstract Screening: irrelevant to the research question
First search	Comorbilidades psiquiátricas de la anorexia y bulimia nerviosa en pediatría	SANCHEZ	2019	Rev. Nac. (Itauguá)	Records Excluded- Title/Abstract Screening: irrelevant to the research question
First search	Comparison in executive function in Chinese preterm and full-term infants at eight months.	Feng	2018	Front Med	Records Excluded- Title/Abstract Screening: irrelevant to the research question
First search	Comparison of nutrient intake, life style variables, and pregnancy outcomes by the depression degree of pregnant women.	Bae	2010	Nutrition Research and Practice	Records Excluded- Title/Abstract Screening: irrelevant to the research question
First search	Comparison of the Patient Enablement Instrument (PEI) with two single-item measures among Finnish Health care centre patients	Tolvanen	2019	BMC Health Serv Res.	Records Excluded- Title/Abstract Screening: irrelevant to the research question
First search	Compliance with dietary guidelines and relationship to psychosocial factors in low-income women in late postpartum.	George	2005	J Am Diet Assoc	Records Excluded- Title/Abstract Screening: irrelevant to the research question
First search	Complicações em crianças internadas com pneumonia: fatores socioeconômicos e nutricionais	Riccetto	2003	Rev. Assoc. Med. Bras. (1992)	Records Excluded- Title/Abstract Screening: irrelevant to the research question
First search	Conductas alimentarias de riesgo e imagen corporal de acuerdo al Ã­ndice de masa corporal en una muestra de mujeres adultas de la ciudad de MÃ©xico	Lora-Cortez	2006	Salud ment	Records Excluded- Title/Abstract Screening: irrelevant to the research question
First search	Consanguineous Marriage and the Psychopathology of Progeny A Population-wide Data Linkage Study	Maguire	2018	Jama Psychiatry	Records Excluded- Title/Abstract Screening: irrelevant to the research question
First search	Consequences and Possible Predictors of Health-damaging Behaviors and Mental Health Problems in Pregnancy - A Review	Ulrich	2016	Geburtshilfe Und Frauenheilkunde	Records Excluded- Title/Abstract Screening: irrelevant to the research question
First search	Consumption of key food groups during the postpartum period in low-income, non-Hispanic black mothers	Kay	2017	Appetite	Records Excluded- Title/Abstract Screening: irrelevant to the research question
First search	Contención y estabilidad	Titón	2002	Rev. odontol. interdisc	Records Excluded- Title/Abstract Screening: irrelevant to the research question
First search	Converging on child mental health - toward shared global action for child development	Belkin	2017	Global Mental Health	Records Excluded- Title/Abstract Screening: irrelevant to the research question
First search	Co-occurring obesity and smoking among US women of reproductive age: Associations with educational attainment and health biomarkers and outcomes	Vurbic	2015	Preventive Medicine: An International Journal Devoted to Practice and Theory	Records Excluded- Title/Abstract Screening: irrelevant to the research question
First search	Co-Occurring Trajectories of Depression and Social Anxiety in Childhood and Adolescence: Interactive Effects of Positive Emotionality and Domains of Chronic Interpersonal Stress	Griffith	2020	Journal of Abnormal Child Psychology	Records Excluded- Title/Abstract Screening: irrelevant to the research question
First search	Coping strategies of women with postpartum depression symptoms in rural Ethiopia: a cross-sectional community study	Azale	2018	Bmc Psychiatry	Records Excluded- Title/Abstract Screening: irrelevant to the research question
First search	Coping style and depressive symptomatology during pregnancy in a private setting sample	Faisal-Cury	2012	Span J Psychol	Records Excluded- Title/Abstract Screening: irrelevant to the research question
First search	Correlación entre Índice de Masa Corporal y Sintomatología Depresiva en una Muestra de Niños Preescolares de La Región de Los Ríos, Chile	Cañoles Cañoles	2015	Int. j. morphol	Records Excluded- Title/Abstract Screening: irrelevant to the research question
First search	Correlación genotipo-fenotipo de un grupo de pacientes con fibrosis quística	Navarro	2002	Revista médica de Chile	Records Excluded- Title/Abstract Screening: irrelevant to the research question
First search	Correlates of depressive symptoms after birth for Latinas who are overweight or obese	Records	2015	Health Care for Women International	Records Excluded- Title/Abstract Screening: irrelevant to the research question
First search	Correlates of early pregnancy serum brain-derived neurotrophic factor in a Peruvian population	Yang	2017	Arch. Women's Ment. Health	Records Excluded- Title/Abstract Screening: irrelevant to the research question
First search	Correlates of poor mental health in early pregnancy in obese European women	Sattler	2017	Bmc Pregnancy and Childbirth	Records Excluded- Title/Abstract Screening: irrelevant to the research question
First search	Correlation between intake of omega-3 fatty acids and depressive and anxiety symptoms during pregnancy	Ãlvarez-RamÃ­rez	2018	Salud Mental	Records Excluded- Title/Abstract Screening: irrelevant to the research question
First search	Correlation Between Mothers' Depression and Developmental Delay in Infants Aged 6-18 Months.	Vameghi	2015	Glob J Health Sci	Records Excluded- Title/Abstract Screening: irrelevant to the research question
First search	Correlation of antenatal depression among the iron and s-25(OH)D deficient pregnant women: An observational study in a south Indian population	Basutkar	2021	Int. J. Pharm. Res.	Records Excluded- Title/Abstract Screening: irrelevant to the research question
First search	Correlation of maternal abuse during pregnancy with infant temperament and development.	Zou	2015	Arch Dis Child	Records Excluded- Title/Abstract Screening: irrelevant to the research question
First search	CORRELATION OF PRE-PREGNANCY BMI, SLEEP AND DEPRESSION WITH POSTPARTUM WEIGHT RETENTION AMONG CHILBEARING AGE WOMEN.	WZ	2019	International Journal of Public Health & Clinical Sciences (IJPHCS)	Records Excluded- Title/Abstract Screening: irrelevant to the research question
First search	Could Postnatal Women's Groups Be Used to Improve Outcomes for Mothers and Children in High-Income Countries? A Systematic Review	Sikorski	2018	Maternal and Child Health Journal	Records Excluded- Title/Abstract Screening: irrelevant to the research question
First search	Course, risk factors, and adverse outcomes of disordered eating in pregnancy.	Chan	2019	Int J Eat Disord	Records Excluded- Title/Abstract Screening: irrelevant to the research question
First search	Crecimiento, desarrollo y lactancia materna de hijos de madres adolescentes	Pomata	2009	Rev. Hosp. Matern. Infant. Ramon Sarda	Records Excluded- Title/Abstract Screening: irrelevant to the research question
First search	Cross-cultural Experiences of Maternal Depression: Associations and Contributing Factors for Vietnamese, Turkish and Filipino Immigrant Women in Victoria, Australia	Small	2003	Ethn. Health	Records Excluded- Title/Abstract Screening: irrelevant to the research question
First search	Cross-sectional association between vitamin B12 status and probable postpartum depression in Indian women	Dhiman	2021	Bmc Pregnancy and Childbirth	Records Excluded- Title/Abstract Screening: irrelevant to the research question
First search	Cultural neurobiology and the family: Evidence from the daily lives of Latino adolescents	Doane	2018	Development and Psychopathology	Records Excluded- Title/Abstract Screening: irrelevant to the research question
First search	Cumulative psychosocial risk and early child development: validation and use of the Childhood Psychosocial Adversity Scale in global health research	Berens	2019	Pediatric Research	Records Excluded- Title/Abstract Screening: irrelevant to the research question
First search	Current challenges in female veterans' health	Resnick	2012	J. Women's Health	Records Excluded- Title/Abstract Screening: irrelevant to the research question
First search	Dealing with major depression	Freeman	2013	SA Pharm. J.	Records Excluded- Title/Abstract Screening: irrelevant to the research question
First search	Dealing with major depression in general practice	Freeman	2012	S. Afr. Fam. Pract.	Records Excluded- Title/Abstract Screening: irrelevant to the research question
First search	Delayed physical and neurobehavioral development and increased aggressive and depression-like behaviors in the rat offspring of dams fed a high-fat diet	Giriko	2013	International Journal of Developmental Neuroscience	Records Excluded- Title/Abstract Screening: irrelevant to the research question
First search	Deliberate self-harm behaviors in Chinese adolescents and young adults	Wan	2011	European Child & Adolescent Psychiatry	Records Excluded- Title/Abstract Screening: irrelevant to the research question
First search	Delivering an Integrated Package of Maternal Nutrition Services in Andhra Pradesh and Telangana (India).	Sethi	2019	Food Nutr Bull	Records Excluded- Title/Abstract Screening: irrelevant to the research question
First search	Delivering integrated child development care in Pakistan: Protocol for a clustered randomised trial	Khan	2017	BJGP Open	Records Excluded- Title/Abstract Screening: irrelevant to the research question
First search	Delivering Interconception Care During Well-Child Visits: An IMPLICIT Network Study	Srinivasan	2018	Journal of the American Board of Family Medicine	Records Excluded- Title/Abstract Screening: irrelevant to the research question
First search	Dental and skeletal changes in patients with mandibular retrognathism following treatment with Herbst and pre-adjusted fixed appliance	Vigorito	2014	Dental press j. orthod. (Impr.)	Records Excluded- Title/Abstract Screening: irrelevant to the research question
First search	Dentine biomarkers of prenatal and early childhood exposure to manganese, zinc and lead and childhood behavior	Horton	2018	Environment International	Records Excluded- Title/Abstract Screening: irrelevant to the research question
First search	Dentoskeletal effects of Class II malocclusion treatment with the Twin Block appliance in a Brazilian sample: A prospective study	Saikoski	2014	Dental press j. orthod. (Impr.)	Records Excluded- Title/Abstract Screening: irrelevant to the research question
First search	Depresión postparto: prevalencia de test de rastreo positivo en puérperas del Hospital Universitario de Brasilia, Brasil / Postpartum depression: positive search test prevalence in puerperal women at University Hospital of Brasilia, Brasil	Moreno Zaconeta	2004	Rev. chil. obstet. ginecol	Records Excluded- Title/Abstract Screening: irrelevant to the research question
First search	Depresión y ansiedad prenatal: una revisión de la literatura	Mojica Perilla	2019	MedUNAB	Records Excluded- Title/Abstract Screening: irrelevant to the research question
First search	Depressão em Adolescentes: Revisão da Literatura e o Lugar da Pesquisa Fenomenológica	Melo	2017	Psicol., Ciênc. Prof	Records Excluded- Title/Abstract Screening: irrelevant to the research question
First search	Depressed antioxidant status in pregnant women on iron supplements: pathologic and clinical correlates.	Anetor	2010	Biol Trace Elem Res	Records Excluded- Title/Abstract Screening: irrelevant to the research question
First search	Depressed mood in pregnancy: prevalence and correlates in two Cape Town peri-urban settlements.	Hartley	2011	Reprod Health	Records Excluded- Title/Abstract Screening: irrelevant to the research question
First search	Depression among cardiovascular disease patients on a consultation-liaison service at a General Hospital in Jamaica	Martin	2012	West Indian med. j	Records Excluded- Title/Abstract Screening: irrelevant to the research question
First search	Depression among female heads-of-household in rural Mozambique: A cross-sectional population-based survey	Audet	2018	Journal of Affective Disorders	Records Excluded- Title/Abstract Screening: irrelevant to the research question
First search	Depression among women of reproductive age in rural Bangladesh is linked to food security, diets and nutrition	Sparling	2020	Public Health Nutr	Records Excluded- Title/Abstract Screening: irrelevant to the research question
First search	Depression and health behaviors in women with Peripartum Cardiomyopathy	Rosman	2017	Heart & Lung	Records Excluded- Title/Abstract Screening: irrelevant to the research question
First search	Depression during pregnancy and preterm delivery: a prospective cohort study among women attending antenatal clinic at Pumwani Maternity Hospital.	Mochache	2018	Ann Gen Psychiatry	Records Excluded- Title/Abstract Screening: irrelevant to the research question
First search	Depression during pregnancy and the risk of low birth weight, preterm birth and intrauterine growth restriction- an updated meta-analysis.	Ghimire	2021	Early Human Development	Records Excluded- Title/Abstract Screening: irrelevant to the research question
First search	Depression during pregnancy in a tertiary care center of eastern Nepal	Shakya	2008	JNMA J Nepal Med Assoc	Records Excluded- Title/Abstract Screening: irrelevant to the research question
First search	Depression during pregnancy: Prevalence and obstetric risk factors among pregnant women attending a tertiary care hospital in Navi Mumbai	Ajinkya	2013	Ind Psychiatry J	Records Excluded- Title/Abstract Screening: irrelevant to the research question
First search	Depression during pregnancy: prevalence and risk factors among women attending a public health clinic in Rio de Janeiro, Brazil	Pereira	2009	Cad Saude Publica	Records Excluded- Title/Abstract Screening: irrelevant to the research question
First search	Depression in Iranian Children with Diabetes and Related Factors	Sayarifard	2020	Iranian Journal of Pediatrics	Records Excluded- Title/Abstract Screening: irrelevant to the research question
First search	Depression in Mongolian women over the first 2 months after childbirth: prevalence and risk factors.	Pollock	2009	J Affect Disord	Records Excluded- Title/Abstract Screening: irrelevant to the research question
First search	Depression in pregnancy. Prevalence and associated factors	de Jesus Silva	2016	Invest Educ Enferm	Records Excluded- Title/Abstract Screening: irrelevant to the research question
First search	Depression-like behavior and change in hippocampus BDNF mRNA expression induced by early deprivation in rats	Jiang	2010	Acta Psychologica Sinica	Records Excluded- Title/Abstract Screening: irrelevant to the research question
First search	Depressive and anxiety symptoms in pregnancy: Associations with maternal characteristics and infant birth weight among American Indians in the northern plains	Around Him	2020		Records Excluded- Title/Abstract Screening: irrelevant to the research question
First search	Depressive disorder in pregnant Latin women: does intimate partner violence matter?	Fonseca-Machado	2015	J Clin Nurs	Records Excluded- Title/Abstract Screening: irrelevant to the research question
First search	Depressive symptomatology during pregnancy: evidence for an association with decreased fetal growth in pregnancies of lower social class women.	Hoffman	2000	Health Psychol	Records Excluded- Title/Abstract Screening: irrelevant to the research question
First search	Depressive symptomatology, TNF-Î±, and perinatal outcomes among HIV-seropositive pregnant women.	Laresgoiti	2016	Journal of AIDS and Clinical Research	Records Excluded- Title/Abstract Screening: irrelevant to the research question
First search	Depressive symptoms and associated factors in caregivers of newborn infants hospitalized in a neonatal intensive care unit	Alvarado Socarras	2017	Archivos Argentinos De Pediatria	Records Excluded- Title/Abstract Screening: irrelevant to the research question
First search	Depressive symptoms and obesity/weight gain factors among Black and Hispanic pregnant women	Shieh	2014	Journal of Community Health Nursing	Records Excluded- Title/Abstract Screening: irrelevant to the research question
First search	Depressive symptoms and perceptions of child difficulty are associated with less responsive feeding behaviors in an observational study of low-income mothers	Elias	2016	Childhood Obesity	Records Excluded- Title/Abstract Screening: irrelevant to the research question
First search	Depressive symptoms and posttraumatic stress disorder as determinants of preference weights for attributes of obstetric care among Ethiopian women	Paczkowski	2012	PLoS ONE	Records Excluded- Title/Abstract Screening: irrelevant to the research question
First search	Depressive symptoms and weight status among women recently immigrating to the US	Anzman-Frasca	2016	Maternal and Child Health Journal	Records Excluded- Title/Abstract Screening: irrelevant to the research question
First search	Depressive Symptoms in Pregnancy: The Influence of Social, Psychological and Obstetric Aspects	Moraes	2016	Rev Bras Ginecol Obstet	Records Excluded- Title/Abstract Screening: irrelevant to the research question
First search	Depressive symptoms in the second trimester relate to low oxytocin levels in African-American women: a pilot study.	Garfield	2015	Arch Womens Ment Health	Records Excluded- Title/Abstract Screening: irrelevant to the research question
First search	Depressive Symptoms Prior to Pregnancy and Infant Low Birth Weight in South Africa.	Tomita	2015	Matern Child Health J	Records Excluded- Title/Abstract Screening: irrelevant to the research question
First search	Determinants of antenatal depression and postnatal depression in Australia	Ogbo	2018	BMC psychiatry	Records Excluded- Title/Abstract Screening: irrelevant to the research question
First search	Determinants of stunting during the first 1,000 days of life in Bangladesh: A review	Islam	2020	Food Science & Nutrition	Records Excluded- Title/Abstract Screening: irrelevant to the research question
First search	Determining factors for the prevalence of depressive symptoms among postpartum mothers in lowland region in southern Nepal	Singh	2021	Plos One	Records Excluded- Title/Abstract Screening: irrelevant to the research question
First search	Development of a brief psychological intervention for perinatal depression (BIND‐P)	Ransing	2021	Asia‐Pacific Psychiatry	Records Excluded- Title/Abstract Screening: irrelevant to the research question
First search	Developmental cascades to children's conduct problems: The role of prenatal substance use, socioeconomic adversity, maternal depression and sensitivity, and children's conscience.	Ettekal	2020	Dev Psychopathol	Records Excluded- Title/Abstract Screening: irrelevant to the research question
First search	Developmental delay of infants and young children with and without fetal alcohol spectrum disorder in the Northern Cape Province, South Africa	Davies	2011	Afr. J. Psychiatry (South Africa)	Records Excluded- Title/Abstract Screening: irrelevant to the research question
First search	Developmental hypothyroxinemia caused by mild iodine deficiency leads to HFS-Induced LTD in rat hippocampal CA1 region: Involvement of AMPA receptor	Wang	2014	Molecular Neurobiology	Records Excluded- Title/Abstract Screening: irrelevant to the research question
First search	Developmental inter-relations between early maternal depression, contextual risks, and interpersonal stress, and their effect on later child cognitive functioning.	Jensen	2014	Depress Anxiety	Records Excluded- Title/Abstract Screening: irrelevant to the research question
First search	Developmental iodine deficiency and hypothyroidism impaired in vivo synaptic plasticity and altered PKC activity and GAP-43 expression in rat hippocampus	Liu	2010	Nutritional Neuroscience	Records Excluded- Title/Abstract Screening: irrelevant to the research question
First search	Developmental pathway modeling in considering behavior problems in young Russian children.	Ruchkin	2008	Child Psychiatry Hum Dev	Records Excluded- Title/Abstract Screening: irrelevant to the research question
First search	Dietary cyanogen exposure and early child neurodevelopment: An observational study from the Democratic Republic of Congo.	Kashala-Abotnes	2018	PLoS One	Records Excluded- Title/Abstract Screening: irrelevant to the research question
First search	Dietary folate and vitamins B12, B6, and B2 intake and the risk of postpartum depression in Japan: the Osaka Maternal and Child Health Study.	Miyake	2006	J Affect Disord	Records Excluded- Title/Abstract Screening: irrelevant to the research question
First search	Dietary glycemic index and load and the risk of postpartum depression in Japan: the Osaka Maternal and Child Health Study.	Murakami	2008	J Affect Disord	Records Excluded- Title/Abstract Screening: irrelevant to the research question
First search	Dietary Inflammatory Index and Non-Communicable Disease Risk: A Narrative Review	Phillips	2019	Nutrients	Records Excluded- Title/Abstract Screening: irrelevant to the research question
First search	Dietary patterns and depressive symptoms during pregnancy in Japan: Baseline data from the Kyushu Okinawa Maternal and Child Health Study.	Miyake	2018	J Affect Disord	Records Excluded- Title/Abstract Screening: irrelevant to the research question
First search	Dietary vitamin D intake and prevalence of depressive symptoms during pregnancy in Japan.	Miyake	2015	Nutrition	Records Excluded- Title/Abstract Screening: irrelevant to the research question
First search	Different methods and settings for glucose monitoring for gestational diabetes during pregnancy	Raman	2017	Cochrane Database Syst. Rev.	Records Excluded- Title/Abstract Screening: irrelevant to the research question
First search	Differential effects of physical exercise and ÊŸ-arginine on cortical spreading depression in developing rats	Monteiro	2011	Nutritional Neuroscience	Records Excluded- Title/Abstract Screening: irrelevant to the research question
First search	Digital technology to facilitate Proactive Assessment of Obesity Risk during Infancy (ProAsk): a feasibility study	Redsell	2017	Bmj Open	Records Excluded- Title/Abstract Screening: irrelevant to the research question
First search	Disability-adjusted life years (DALYs) for 291 diseases and injuries in 21 regions, 1990-2010: A systematic analysis for the Global Burden of Disease Study 2010	Murray	2012	The Lancet	Records Excluded- Title/Abstract Screening: irrelevant to the research question
First search	Disfunção do eixo gonadotrófico em homens com infecção pelo HIV/Aids	Ponte	2009	Arq. bras. endocrinol. metab	Records Excluded- Title/Abstract Screening: irrelevant to the research question
First search	Displasia Ectodérmica Hipohidrótica -un Síndrome de Interés para la Odontología	Alves	2012	Int. j. odontostomatol. (Print)	Records Excluded- Title/Abstract Screening: irrelevant to the research question
First search	Dissonant health transition in the states of Mexico, 1990-2013: a systematic analysis for the Global Burden of Disease Study 2013.	Gómez-Dantés	2016	Lancet	Records Excluded- Title/Abstract Screening: irrelevant to the research question
First search	Distinct trajectories of perinatal depressive symptomatology: evidence from growth mixture modeling	Mora	2009	American journal of epidemiology	Records Excluded- Title/Abstract Screening: irrelevant to the research question
First search	Does It Matter Which Parent is Absent? Labor Migration, Parenting, and Adolescent Development in China	Xu	2019	Journal of Child and Family Studies	Records Excluded- Title/Abstract Screening: irrelevant to the research question
First search	Does Maternal Depression Undermine Childhood Cognitive Development? Evidence from the Young Lives Survey in Peru.	Bendini	2020	Int J Environ Res Public Health	Records Excluded- Title/Abstract Screening: irrelevant to the research question
First search	Does weight gain during pregnancy influence postpartum depression?	Cline	2012	Journal of Health Psychology	Records Excluded- Title/Abstract Screening: irrelevant to the research question
First search	Domestic violence as a risk factor for maternal depression and neonatal outcomes: a hospital-based cohort study.	Nongrum	2014	Indian J Psychol Med	Records Excluded- Title/Abstract Screening: irrelevant to the research question
First search	Drug repositioning: Re-investigating existing drugs for new therapeutic indications	Padhy	2011	J. Postgrad. Med.	Records Excluded- Title/Abstract Screening: irrelevant to the research question
First search	Dual Versus Single Parental Households and Differences in Maternal Mental Health and Child's Overweight/Obesity	Belcher	2019	Maternal and Child Health Journal	Records Excluded- Title/Abstract Screening: irrelevant to the research question
First search	Early adversity contributes to chronic stress induced depression-like behavior in adolescent male rhesus monkeys	Zhang	2016	Behavioural Brain Research	Records Excluded- Title/Abstract Screening: irrelevant to the research question
First search	Early childhood development and stunting: Findings from the MAL-ED birth cohort study in Bangladesh	Nahar	2020	Maternal & Child Nutrition	Records Excluded- Title/Abstract Screening: irrelevant to the research question
First search	Early childhood development: The global challenge	Jolly	2007	The Lancet	Records Excluded- Title/Abstract Screening: irrelevant to the research question
First search	EARLY CHILDHOOD PREDICTORS OF LOW-INCOME BOYS' PATHWAYS TO ANTISOCIAL BEHAVIOR IN CHILDHOOD, ADOLESCENCE, AND EARLY ADULTHOOD.	Shaw	2017	Infant Ment Health J	Records Excluded- Title/Abstract Screening: irrelevant to the research question
First search	Early Exposure to Cumulative Social Risk and Trajectories of Body Mass Index in Childhood.	Liu	2019	Child Obes	Records Excluded- Title/Abstract Screening: irrelevant to the research question
First search	Early father-infant skin-to-skin contact and its effect on the neurodevelopmental outcomes of moderately preterm infants in China: study protocol for a randomized controlled trial	Deng	2018	Trials	Records Excluded- Title/Abstract Screening: irrelevant to the research question
First search	Early Life Inflammation and Neurodevelopmental Outcome in Bangladeshi Infants Growing Up in Adversity	Jiang	2017	American Journal of Tropical Medicine and Hygiene	Records Excluded- Title/Abstract Screening: irrelevant to the research question
First search	Early life programming and neurodevelopmental disorders	Bale	2010	Biological Psychiatry	Records Excluded- Title/Abstract Screening: irrelevant to the research question
First search	Early life risk exposure and stunting in urban South African 2-year old children	Slemming	2017	Journal of Developmental Origins of Health and Disease	Records Excluded- Title/Abstract Screening: irrelevant to the research question
First search	Early life stress accelerates age-induced effects on neurogenesis, depression, and metabolic risk	Ruiz	2018	Psychoneuroendocrinology	Records Excluded- Title/Abstract Screening: irrelevant to the research question
First search	Early malnutrition attenuates the impairing action of naloxone on spreading depression in young rats	Guedes	2013	Nutritional Neuroscience	Records Excluded- Title/Abstract Screening: irrelevant to the research question
First search	Early predictors of mental health in mid-adulthood	Pijnenburg	2021	Early Intervention in Psychiatry	Records Excluded- Title/Abstract Screening: irrelevant to the research question
First search	Early protein malnutrition negatively impacts physical growth and neurological reflexes and evokes anxiety and depressive-like behaviors	Belluscio	2014	Physiology & Behavior	Records Excluded- Title/Abstract Screening: irrelevant to the research question
First search	Early stress history alters serum insulinâ-like growth factor-1 and impairs muscle mitochondrial function in adult male rats	Ghosh	2016	Journal of Neuroendocrinology	Records Excluded- Title/Abstract Screening: irrelevant to the research question
First search	Early Treatment Protocol for Skeletal Class III Malocclusion	Oltramari-Navarro	2013	Braz. dent. j	Records Excluded- Title/Abstract Screening: irrelevant to the research question
First search	Early vibrissae removal facilitates cortical spreading depression propagation in the brain of well-nourished and malnourished developing rats	da Silva Tenório	2009	International Journal of Developmental Neuroscience	Records Excluded- Title/Abstract Screening: irrelevant to the research question
First search	Early-Life Home Environment and Obesity in a Mexican American Birth Cohort: The CHAMACOS Study	Tindula	2019	Psychosom. Med.	Records Excluded- Title/Abstract Screening: irrelevant to the research question
First search	Earthquake-related stressors associated with suicidality, depression, anxiety and post-traumatic stress in adolescents from Muisne after the earthquake 2016 in Ecuador	Gerstner	2020	Bmc Psychiatry	Records Excluded- Title/Abstract Screening: irrelevant to the research question
First search	Eat or heat? The effects of poverty on children's behavior.	da Fonseca	2014	Pediatr Dent	Records Excluded- Title/Abstract Screening: irrelevant to the research question
First search	Eating Disorders in Pregnant and Breastfeeding Women: A Systematic Review	Martinez-Olcina	2020	Medicina-Lithuania	Records Excluded- Title/Abstract Screening: irrelevant to the research question
First search	Eating habits and psychopathology: translation, adaptation, reliability of the Nutrition Behavior Inventory to Portuguese and relation to psychopathology	Benko	2011	J. bras. psiquiatr	Records Excluded- Title/Abstract Screening: irrelevant to the research question
First search	Economic and health predictors of national postpartum depression prevalence: a systematic review, meta-analysis, and meta-regression of 291 studies from 56 countries	Hahn-Holbrook	2018	Frontiers in psychiatry	Records Excluded- Title/Abstract Screening: irrelevant to the research question
First search	Economic deprivation, maternal depression, parenting and children's cognitive and emotional development in early childhood.	Kiernan	2008	Br J Sociol	Records Excluded- Title/Abstract Screening: irrelevant to the research question
First search	Editorial: Home-Visiting Interventions and Caregiver Mental Health.	Betancourt	2019	Journal of the American Academy of Child & Adolescent Psychiatry	Records Excluded- Title/Abstract Screening: irrelevant to the research question
First search	Editor's choice: this december 2020	Tumwine	2020	Afr. Health Sci.	Records Excluded- Title/Abstract Screening: irrelevant to the research question
First search	Efeito da suplementação com L-glutamina livre e na forma de dipeptídeo sobre eixo glutamina-glutationa, sistema imune, sistema inflamatório e vias de sinalização proteica em camundongos submetidos à endotoxemia	Cruzat	2013		Records Excluded- Title/Abstract Screening: irrelevant to the research question
First search	EFEITO DO PESO AO NASCER SOBRE A FUNÇÃO PULMONAR DE ADOLESCENTES NASCIDOS EM 1982, EM PELOTAS, RS.	Lima	2003		Records Excluded- Title/Abstract Screening: irrelevant to the research question
First search	Effect of a food supplementation and psychosocial stimulation trial for severely malnourished children on the level of maternal depressive symptoms in Bangladesh.	Nahar	2015	Child: Care, Health & Development	Records Excluded- Title/Abstract Screening: irrelevant to the research question
First search	Effect of alcohol consumption and psychosocial stressors on preterm and small-for-gestational-age births in HIV-infected women in South Africa: a cohort study.	Sania	2017	BMJ Open	Records Excluded- Title/Abstract Screening: irrelevant to the research question
First search	Effect of an early perinatal depression intervention on long-term child development outcomes: Follow-up of the Thinking Healthy Programme randomised controlled trial	Maselko	2015	The Lancet Psychiatry	Records Excluded- Title/Abstract Screening: irrelevant to the research question
First search	Effect of antenatal depression on adverse birth outcomes in Gondar town, Ethiopia: A community-based cohort study.	Dadi	2020	PLoS One	Records Excluded- Title/Abstract Screening: irrelevant to the research question
First search	Effect of antenatal depression on maternal dietary intake and neonatal outcome: a prospective cohort.	Saeed	2016	Nutrition Journal	Records Excluded- Title/Abstract Screening: irrelevant to the research question
First search	Effect of Caregiver Training on the Neurodevelopment of HIV-Exposed Uninfected Children and Caregiver Mental Health: A Ugandan Cluster-Randomized Controlled Trial	Boivin	2017	Journal of Developmental and Behavioral Pediatrics	Records Excluded- Title/Abstract Screening: irrelevant to the research question
First search	Effect of dietary elimination on psychosocial functioning status in breastfeeding mothers of infants with food allergy	Kacar	2017	Allergy Eur. J. Allergy Clin. Immunol.	Records Excluded- Title/Abstract Screening: irrelevant to the research question
First search	Effect of fish oil and coconut fat supplementation on depressive-type behavior and corticosterone levels of prenatally stressed male rats	Borsonelo	2011	Brain Research	Records Excluded- Title/Abstract Screening: irrelevant to the research question
First search	Effect of fish oil omega-3 fatty acids on reduction of depressive symptoms among HIV-seropositive pregnant women: A randomized, double-blind controlled trial	Opiyo	2018	Annals of General Psychiatry	Records Excluded- Title/Abstract Screening: irrelevant to the research question
First search	Effect of Parental Counseling on Infants' Healthy Sleep Habits in Brazil A Randomized Clinical Trial	Santos	2019	Jama Network Open	Records Excluded- Title/Abstract Screening: irrelevant to the research question
First search	Effect of prenatal exposure to maternal cortisol and psychological distress on infant development in Bengaluru, southern India: a prospective cohort study.	Nath	2017	BMC Psychiatry	Records Excluded- Title/Abstract Screening: irrelevant to the research question
First search	Effectiveness and cost-effectiveness of routine third trimester ultrasound screening for intrauterine growth restriction: study protocol of a nationwide stepped wedge cluster-randomized trial in The Netherlands (The IRIS Study)	Henrichs	2016	Bmc Pregnancy and Childbirth	Records Excluded- Title/Abstract Screening: irrelevant to the research question
First search	Effectiveness of a parenting program in Bangladesh to address early childhood health, growth and development.	Aboud	2013	Soc Sci Med	Records Excluded- Title/Abstract Screening: irrelevant to the research question
First search	Effectiveness of a peer-delivered, psychosocial intervention on maternal depression and child development at 3 years postnatal: a cluster randomised trial in Pakistan.	Maselko	2020	Lancet Psychiatry	Records Excluded- Title/Abstract Screening: irrelevant to the research question
First search	Effectiveness of an intervention for perinatal depression: challenges in task shifting to peer volunteers.	Herba	2020	Lancet Psychiatry	Records Excluded- Title/Abstract Screening: irrelevant to the research question
First search	Effects of a scalable home-visiting intervention on child development in slums of urban India: evidence from a randomised controlled trial	Andrew	2020	Journal of Child Psychology and Psychiatry	Records Excluded- Title/Abstract Screening: irrelevant to the research question
First search	Effects of altitude versus economic status on birth weight and body shape at birth	Giussani	2001	Pediatric research	Records Excluded- Title/Abstract Screening: irrelevant to the research question
First search	Effects of antenatal maternal depression and anxiety on children's early cognitive development: A prospective cohort study	Ibanez	2015	PLoS ONE	Records Excluded- Title/Abstract Screening: irrelevant to the research question
First search	Effects of combined IUGR and prenatal stress on the development of the hippocampus in a fetal guinea pig model.	Cumberland	2017	J Dev Orig Health Dis	Records Excluded- Title/Abstract Screening: irrelevant to the research question
First search	Effects of emotional symptoms and life stress on eating behaviors among adolescents	Hou,	2013	Appetite	Records Excluded- Title/Abstract Screening: irrelevant to the research question
First search	Effects of experimentally induced maternal hypothyroidism and hyperthyroidism on the development of rat offspring: I The development of the thyroid hormonesâ€“neurotransmitters and adenosinergic system interactions	Ahmed	2010	International Journal of Developmental Neuroscience	Records Excluded- Title/Abstract Screening: irrelevant to the research question
First search	Effects of experimentally induced maternal hypothyroidism and hyperthyroidism on the development of rat offspring: IIâ€”The developmental pattern of neurons in relation to oxidative stress and antioxidant defense system	Ahmed	2012	International Journal of Developmental Neuroscience	Records Excluded- Title/Abstract Screening: irrelevant to the research question
First search	Effects of family-centred care interventions on preterm infants and parents in neonatal intensive care units: A systematic review and meta-analysis of randomised controlled trials.	Ding	2019	Aust Crit Care	Records Excluded- Title/Abstract Screening: irrelevant to the research question
First search	Effects of fluoxetine and imipramine in rat fetuses treated during a critical gestational period: A macro and microscopic study	Silva Swerts	2010	Revista Brasileira de Psiquiatria	Records Excluded- Title/Abstract Screening: irrelevant to the research question
First search	Effects of infant birthweight and maternal body mass index in pregnancy on components of the insulin resistance syndrome in China	Mi	2000	Annals of Internal Medicine	Records Excluded- Title/Abstract Screening: irrelevant to the research question
First search	Effects of maternal anxiety and depression during pregnancy in Chinese women on children's heart rate and blood pressure response to stress.	Fan	2016	J Hum Hypertens	Records Excluded- Title/Abstract Screening: irrelevant to the research question
First search	Effects of maternal pregnancy intention, depressive symptoms and social support on risk of low birth weight: a prospective study from southwestern Ethiopia.	Wado	2014	PLoS One	Records Excluded- Title/Abstract Screening: irrelevant to the research question
First search	Effects of Maternal Psychopathology and Education Level on Neurocognitive Development in Infants of Adolescent Mothers Living in Poverty in Brazil.	Shephard	2019	Biol Psychiatry Cogn Neurosci Neuroimaging	Records Excluded- Title/Abstract Screening: irrelevant to the research question
First search	Effects of preconceptual micronutrient supplementation on maternal depression in Vietnamese women	Ramakrishnan	2015	FASEB J.	Records Excluded- Title/Abstract Screening: irrelevant to the research question
First search	Effects of prenatal and postnatal maternal emotional stress on toddlers' cognitive and temperamental development.	Lin	2017	J Affect Disord	Records Excluded- Title/Abstract Screening: irrelevant to the research question
First search	Effects of prenatal depression on neonatal health.	Lv JunJian	2012	Maternal and Child Health Care of China	Records Excluded- Title/Abstract Screening: irrelevant to the research question
First search	Effects of social programs on indigent population health: Evidence from results-based budgeting’s impact evaluations to social programs in Peru	Cavero-Arguedas	2017	Rev. Peru. Med. Exp. Salud Publica	Records Excluded- Title/Abstract Screening: irrelevant to the research question
First search	Effects of the 2011 flood in Thailand on birth outcomes and perceived social support.	Sanguanklin	2014	Journal of Obstetric, Gynecologic, & Neonatal Nursing	Records Excluded- Title/Abstract Screening: irrelevant to the research question
First search	Efficacy of learning through play plus intervention to reduce maternal depression in women with malnourished children: A randomized controlled trial from Pakistanâœ°.	Husain	2021	Journal of Affective Disorders	Records Excluded- Title/Abstract Screening: irrelevant to the research question
First search	Efficacy of Vitamin B6 on Pregnancy Outcomes: A Randomized Clinical Trial	Khodadad	2017	British Journal of Pharmaceutical Research	Records Excluded- Title/Abstract Screening: irrelevant to the research question
First search	eHealth as the Next-Generation Perinatal Care: An Overview of the Literature.	van den Heuvel	2018	J Med Internet Res	Records Excluded- Title/Abstract Screening: irrelevant to the research question
First search	EL NIÑO QUE NO PROGRESA DE PESO	Hebel	2012	Rev. GASTROHNUP	Records Excluded- Title/Abstract Screening: irrelevant to the research question
First search	El retardo del crecimiento intrauterino y el bajo peso al nacer	Valenti	2001	Rev. Hosp. Matern. Infant. Ramon Sarda	Records Excluded- Title/Abstract Screening: irrelevant to the research question
First search	Electronic Monitoring Of Mom's Schedule (eMOMS (TM)): Protocol for a feasibility randomized controlled trial to improve postpartum weight, blood sugars, and breastfeeding among high BMI women	Jacobson	2020	Contemporary Clinical Trials Communications	Records Excluded- Title/Abstract Screening: irrelevant to the research question
First search	Emotional distress in mothers of early-preterm infants, late-preterm infants, and full-term infants in Malawi	Gondwe	2020	Nursing Outlook	Records Excluded- Title/Abstract Screening: irrelevant to the research question
First search	Emotional experiences of obese women with adequate gestational weight variation: A qualitative study	Faria-Schützer	2015	PLoS ONE	Records Excluded- Title/Abstract Screening: irrelevant to the research question
First search	Employment, income, and education and risk of postpartum depression: the Osaka Maternal and Child Health Study.	Miyake	2011	J Affect Disord	Records Excluded- Title/Abstract Screening: irrelevant to the research question
First search	Endothelial dysfunction and developmental outcomes of very low birth weight newborns with hypoxic encephalopathy.	Huseynova	2017	J Pak Med Assoc	Records Excluded- Title/Abstract Screening: irrelevant to the research question
First search	Enolasa específica de neurona en dos recién nacidos con depresión ligera al nacer / Neuron- specific enolase in two newborns presenting with moderate depression at birth	Bu-Coifiu Fanego	2009	Rev. cuba. pediatr	Records Excluded- Title/Abstract Screening: irrelevant to the research question
First search	Environmental vascular risk factors: New perspectives for stroke prevention	Bernal-Pacheco	2007	Journal of the Neurological Sciences	Records Excluded- Title/Abstract Screening: irrelevant to the research question
First search	Epidemiology of cerebral palsy in Bangladesh: Findings from the first general population-based CP register in a low and middle-income country	Khandaker	2018	Dev. Med. Child Neurol.	Records Excluded- Title/Abstract Screening: irrelevant to the research question
First search	Epidemiology of smoking in the rural area of a medium-sized city in Southern Brazil	Xavier	2018	Revista De Saude Publica	Records Excluded- Title/Abstract Screening: irrelevant to the research question
First search	Epidemiology of spinal cord injuries: a study in the Spinal Unit, Siriraj Hospital, Thailand, 1997-2000.	Kuptniratsaikul	2003		Records Excluded- Title/Abstract Screening: irrelevant to the research question
First search	Equipo cubano interdisciplinario de cirugÃ­a craneofacial en pediatrÃ­a: Resultados de un quinquenio	Vila Morales	2010	Rev. cuba. estomatol	Records Excluded- Title/Abstract Screening: irrelevant to the research question
First search	Erratum regarding missing Declaration of Competing Interest statements in previously published articles (SSM - Population Health (2020) 10, (S2352827319301193), (10.1016/j.ssmph.2019.100511))		2020	SSM Popul. Health	Records Excluded- Title/Abstract Screening: irrelevant to the research question
First search	Essential fatty acid deficiency reduces cortical spreading depression propagation in rats: A two-generation study	Carrazzone Borba	2010	Nutritional Neuroscience	Records Excluded- Title/Abstract Screening: irrelevant to the research question
First search	Estimated global overweight and obesity burden in pregnant women based on panel data model	Chen	2018	PloS one	Records Excluded- Title/Abstract Screening: irrelevant to the research question
First search	Estimates of burden and consequences of infants born small for gestational age in low and middle income countries with INTERGROWTH-21st standard: analysis of CHERG datasets	Lee	2017	bmj	Records Excluded- Title/Abstract Screening: irrelevant to the research question
First search	Estudio transversal de las características y factores asociados a la evolución clínica de pacientes hospitalizados en una unidad de psiquiatría infanto-juvenil pública en Chile	Barker	2020	Medwave	Records Excluded- Title/Abstract Screening: irrelevant to the research question
First search	Estudo do comportamento da altura facial posterior após terapia ortopédica da maloclusão Classe II, divisão 1, com a utilização do bionator de Balters / Study of posterior facial height behavior after orthopedic therapy of Class II, division 1, maloclusion, with the utilization of Balter's bionator	Drumond	2000	J. bras. ortodon. ortop. facial	Records Excluded- Title/Abstract Screening: irrelevant to the research question
First search	Ethnic density effects on maternal and infant health in the Millennium Cohort Study.	Pickett	2009	Soc Sci Med	Records Excluded- Title/Abstract Screening: irrelevant to the research question
First search	Ethnic differences in gestational weight gain: A population-based cohort study in Norway	Kinnunen	2016	Maternal and Child Health Journal	Records Excluded- Title/Abstract Screening: irrelevant to the research question
First search	Ethnicity, obesity and emotional factors associated with gestational hypertension	Franco	2015	Journal of Community Health: The Publication for Health Promotion and Disease Prevention	Records Excluded- Title/Abstract Screening: irrelevant to the research question
First search	Ethno-Specific Risk Factors for Adverse Pregnancy Outcomes: Findings from the Born in Bradford Cohort Study	Stacey	2016	Matern Child Health J	Records Excluded- Title/Abstract Screening: irrelevant to the research question
First search	Evaluating Causes of Death and Morbidity in Iran, Global Burden of Diseases, Injuries, and Risk Factors Study 2010.	Forouzanfar	2014	Archives of Iranian Medicine (AIM)	Records Excluded- Title/Abstract Screening: irrelevant to the research question
First search	Evaluating of Psychiatric Behavior in Obese Children and Adolescents	Mohareri	2018	Iranian Journal of Child Neurology	Records Excluded- Title/Abstract Screening: irrelevant to the research question
First search	Evaluation of Chronotype Among Children and Associations With BMI, Sleep, Anxiety, and Depression	Eid	2020	Frontiers in Neurology	Records Excluded- Title/Abstract Screening: irrelevant to the research question
First search	Evaluation of Telepsychiatry-Enabled Perinatal Integrated Care	Shore	2020	Psychiatric Services	Records Excluded- Title/Abstract Screening: irrelevant to the research question
First search	Evaluation of the birth plan implementation: a parallel convergent mixed study.	Ahmadpour	2020	Reproductive Health	Records Excluded- Title/Abstract Screening: irrelevant to the research question
First search	Evaluation of the Emotion Regulation Skill of Overweight-Obese Preschool Children and Maternal Mental Well-Being	Caliskan	2020	Erciyes Medical Journal	Records Excluded- Title/Abstract Screening: irrelevant to the research question
First search	Evidence-based interventions to reduce mortality among preterm and low-birthweight neonates in low-income and middle-income countries: a systematic review and meta-analysis	Kleinhout	2021	BMJ global health	Records Excluded- Title/Abstract Screening: irrelevant to the research question
First search	Examination of cumulative effects of early adolescent depression on cannabis and alcohol use disorder in late adolescence in a community-based cohort	Rhew	2017	Addiction	Records Excluded- Title/Abstract Screening: irrelevant to the research question
First search	Examination of the role of obesity in the association between childhood trauma and inflammation during pregnancy	Mitchell	2018	Health Psychology	Records Excluded- Title/Abstract Screening: irrelevant to the research question
First search	Exclusive breast feeding in early infancy, facts from Egypt	Ramadan	2019	Pediatrics	Records Excluded- Title/Abstract Screening: irrelevant to the research question
First search	Existing antimalarial agents and malaria-treatment strategies	D'Alessandro	2009	Expert Opin. Pharmacother.	Records Excluded- Title/Abstract Screening: irrelevant to the research question
First search	Expanding care for perinatal women with depression (EXPONATE): study protocol for a randomized controlled trial of an intervention package for perinatal depression in primary care	Gureje	2015	BMC psychiatry	Records Excluded- Title/Abstract Screening: irrelevant to the research question
First search	Expansion of the short syndrome phenotype in an adult patient with unilateral basal ganglia calcification	Salinas-Torres	2016	Genet. Couns.	Records Excluded- Title/Abstract Screening: irrelevant to the research question
First search	Experiences of an earthquake during pregnancy, antenatal mental health and infants' birthweight in Bhaktapur District, Nepal, 2015: a population-based cohort study	Khatri	2020	Bmc Pregnancy and Childbirth	Records Excluded- Title/Abstract Screening: irrelevant to the research question
First search	Exploring differences between adolescents and adults with perinatal depressionâ€”data from the expanding care for perinatal women with depression trial in nigeria	Oladeji	2019	Front. Psychiatry	Records Excluded- Title/Abstract Screening: irrelevant to the research question
First search	Exploring the ovarian reserve within health parameters: A latent class analysis	Hardy	2018	Western Journal of Nursing Research	Records Excluded- Title/Abstract Screening: irrelevant to the research question
First search	Exposure to nicotine and ethanol in adolescent mice: Effects on depressive-like behavior during exposure and withdrawal	Ribeiro-Carvalho	2011	Behavioural Brain Research	Records Excluded- Title/Abstract Screening: irrelevant to the research question
First search	Exposure to the Chinese famine in early life and depression in adulthood	Li	2018	Psychology Health & Medicine	Records Excluded- Title/Abstract Screening: irrelevant to the research question
First search	Factores de riesgo de la mortalidad perinatal en el Perú	Rendón	2003	Ginecol. & obstet	Records Excluded- Title/Abstract Screening: irrelevant to the research question
First search	Factores de riesgo de la mortalidad perinatal en hospitales del Ministerio de Salud del Perú / Risk factors of perinatal mortality in hospitals from the Health Ministry of Peru	Ticona Rendón	2011	Rev. cuba. obstet. ginecol	Records Excluded- Title/Abstract Screening: irrelevant to the research question
First search	Factores epidemiolÃ³gicos y Apgar bajo al nacer	Bandera Fisher	2011	Rev. cuba. obstet. ginecol	Records Excluded- Title/Abstract Screening: irrelevant to the research question
First search	Factors Affecting Breastfeeding Outcomes at Six Months in Preterm Infants.	Wang	2019	J Hum Lact	Records Excluded- Title/Abstract Screening: irrelevant to the research question
First search	Factors Affecting Depression During Pregnancy and the Correlation Between Social Support and Pregnancy Depression	Aktas	2015	Iran Red Crescent Med J	Records Excluded- Title/Abstract Screening: irrelevant to the research question
First search	Factors associated with anemia among female adult vegetarians in Malaysia.	Chai	2019	Nutr Res Pract	Records Excluded- Title/Abstract Screening: irrelevant to the research question
First search	Factors associated with child stunting, wasting, and underweight in 35 low-and middle-income countries	Li	2020	JAMA network open	Records Excluded- Title/Abstract Screening: irrelevant to the research question
First search	Factors associated with diarrhea and acute respiratory infection in children under two years of age in rural Bangladesh	Ullah	2019	Bmc Pediatrics	Records Excluded- Title/Abstract Screening: irrelevant to the research question
First search	Factors associated with difficulty accessing health care for infants in Canada: mothers' reports from the cross-sectional Maternity Experiences Survey	Brandon	2016	Bmc Pediatrics	Records Excluded- Title/Abstract Screening: irrelevant to the research question
First search	Factors associated with healthy aging in septuagenarian and nonagenarian Mexican adults.	Arroyo-Quiroz	2020	Maturitas	Records Excluded- Title/Abstract Screening: irrelevant to the research question
First search	Factors associated with Internet addiction: Cross-sectional study of Turkish adolescents	Seyrek	2017	Pediatrics International	Records Excluded- Title/Abstract Screening: irrelevant to the research question
First search	Factors associated with psychological morbidity in mothers of pre-term infants: a study from Wesley Guild Hospital, Nigeria.	Ukpong	2011	Journal of Obstetrics and Gynaecology	Records Excluded- Title/Abstract Screening: irrelevant to the research question
First search	Factors influencing anxiety in mothers of low birth weight infants.	Tane	2020	Pediatr Rep	Records Excluded- Title/Abstract Screening: irrelevant to the research question
First search	Factors influencing attempted and completed suicide in postnatal women: A population-based study in Taiwan.	Weng	2016	Sci Rep	Records Excluded- Title/Abstract Screening: irrelevant to the research question
First search	Factors influencing developmental delay among young children in poor rural China: a latent variable approach	Zhang	2018	Bmj Open	Records Excluded- Title/Abstract Screening: irrelevant to the research question
First search	Factors influencing the attendance of preterm infants to Neonatal Follow up and Early Intervention services following discharge from neonatal intensive care unit during first year of life in Iran.	Ravarian	2018	Iranian Journal of Child Neurology	Records Excluded- Title/Abstract Screening: irrelevant to the research question
First search	Factors influencing the quality of life of pregnant women: a systematic review	Lagadec	2018	Bmc Pregnancy and Childbirth	Records Excluded- Title/Abstract Screening: irrelevant to the research question
First search	Factors of postpartum depression among teen mothers in Rwanda: a cross- sectional study.	Niyonsenga	2020	J Psychosom Obstet Gynaecol	Records Excluded- Title/Abstract Screening: irrelevant to the research question
First search	Factors predicting an escalation of restrictive eating during adolescence	Haynos	2016	Journal of Adolescent Health	Records Excluded- Title/Abstract Screening: irrelevant to the research question
First search	Factors Related to Postpartum Depressive Symptoms in Low-Income Women	Boury	2004	Women & Health	Records Excluded- Title/Abstract Screening: irrelevant to the research question
First search	Family environmental factors and social support from non-family members interact to predict television-viewing time among low-income preschoolers	Li	2011	Obesity	Records Excluded- Title/Abstract Screening: irrelevant to the research question
First search	Family Ethics in Celeste Ng's Everything I Never Told You	Shen	2018	Proceedings of the 2nd International Conference on Culture, Education and Economic Development of Modern Society (iccese 2018)	Records Excluded- Title/Abstract Screening: irrelevant to the research question
First search	Family Income and Children's Emotional Wellbeing: the Mediational Role of Parents' Life Satisfaction and Emotional Wellbeing in China	Qi	2020	International Journal of Environmental Research and Public Health	Records Excluded- Title/Abstract Screening: irrelevant to the research question
First search	Farmacología aplicada en el recién nacido / Pharmacology assiduous in the new born	Torniello	2002	Rev. venez. anestesiol	Records Excluded- Title/Abstract Screening: irrelevant to the research question
First search	Fast food intake in relation to employment status, stress, depression, and dietary behaviors in low-income overweight and obese pregnant women	Chang	2016	Maternal and Child Health Journal	Records Excluded- Title/Abstract Screening: irrelevant to the research question
First search	Fatores psicossociais de risco e proteção à desnutrição infantil em mães de crianças desnutridas e eutróficas: o papel da saúde mental materna	Silveira	2012	Rev. bras. crescimento desenvolv. hum	Records Excluded- Title/Abstract Screening: irrelevant to the research question
First search	Fatty acid status and maternal mental health	Ramakrishnan	2011	Matern. Child Nutr.	Records Excluded- Title/Abstract Screening: irrelevant to the research question
First search	Fear of childbirth and depressive symptoms among postnatal women: A cross-sectional survey from Chhattisgarh, India.	Jha	2018	Women Birth	Records Excluded- Title/Abstract Screening: irrelevant to the research question
First search	Fear of childbirth, anxiety and depression in three groups of primiparous pregnant women not attending, irregularly attending and regularly attending childbirth preparation classes.	Hassanzadeh	2020	BMC Womens Health	Records Excluded- Title/Abstract Screening: irrelevant to the research question
First search	Featured Article: Depressive Symptoms in Parents of Children With Chronic Health Conditions: A Meta-Analysis	Pinquart	2019	Journal of Pediatric Psychology	Records Excluded- Title/Abstract Screening: irrelevant to the research question
First search	Female early adult depression results in detrimental impacts on the behavioral performance and brain development in offspring	Gong	2012	CNS Neuroscience & Therapeutics	Records Excluded- Title/Abstract Screening: irrelevant to the research question
First search	Female infants are more susceptible to the effects of maternal antenatal depression; findings from the Pelotas (Brazil) Birth Cohort Study.	Netsi	2020	J Affect Disord	Records Excluded- Title/Abstract Screening: irrelevant to the research question
First search	Fetal Alcohol Spectrum Disorders in a Southeastern County of the United States: Child Characteristics and Maternal Risk Traits	May	2020	Alcoholism-Clinical and Experimental Research	Records Excluded- Title/Abstract Screening: irrelevant to the research question
First search	Final report on the safety assessment of methoxyisopropanol and methoxyisopropyl acetate as used in cosmetics		2008	Int. J. Toxicol.	Records Excluded- Title/Abstract Screening: irrelevant to the research question
First search	Folate and long-chain polyunsaturated fatty acids in psychiatric disease	Muskiet	2006	J. Nutr. Biochem.	Records Excluded- Title/Abstract Screening: irrelevant to the research question
First search	Food- and health-related correlates of self-reported body mass index among low-income mothers of young children	McCurdy	2015	Journal of Nutrition Education and Behavior	Records Excluded- Title/Abstract Screening: irrelevant to the research question
First search	Food insecurity and its association with co-occurring postnatal depression, hazardous drinking, and suicidality among women in peri-urban South Africa	Dewing	2013	Journal of affective disorders	Records Excluded- Title/Abstract Screening: irrelevant to the research question
First search	Food Insecurity and Mental Health among Females in High-Income Countries	Maynard	2018	International Journal of Environmental Research and Public Health	Records Excluded- Title/Abstract Screening: irrelevant to the research question
First search	Food Insecurity and Mental Health Status: A Global Analysis of 149 Countries	Jones	2017	American Journal of Preventive Medicine	Records Excluded- Title/Abstract Screening: irrelevant to the research question
First search	Food insecurity and mental health: an analysis of routine primary care data of pregnant women in the Born in Bradford cohort	Power	2017	Journal of Epidemiology and Community Health	Records Excluded- Title/Abstract Screening: irrelevant to the research question
First search	Food insecurity is associated with maternal depression and child pervasive developmental symptoms in low-income Latino households	Nagata	2019	Journal of Hunger & Environmental Nutrition	Records Excluded- Title/Abstract Screening: irrelevant to the research question
First search	Food insecurity, but not HIV-infection status, is associated with adverse changes in body composition during lactation in Ugandan women of mixed HIV status	Widen	2017	Am. J. Clin. Nutr.	Records Excluded- Title/Abstract Screening: irrelevant to the research question
First search	Food insecurity: Special considerations for women	Ivers	2011	Am. J. Clin. Nutr.	Records Excluded- Title/Abstract Screening: irrelevant to the research question
First search	Food-insecure pregnant women in South Africa: a cross-sectional exploration of maternal depression as a mediator of violence and trauma risk factors	Barnett	2019	Bmj Open	Records Excluded- Title/Abstract Screening: irrelevant to the research question
First search	Fowler-like syndrome with extreme oligohydramnios, growth restriction and without muscular hypoplasia.	Halder	2003	Indian Pediatr	Records Excluded- Title/Abstract Screening: irrelevant to the research question
First search	Frecuencia y repercusiones maternas y perinatales del embarazo en adolescentes atendidas en hospitales del Ministerio de Salud del PerÃº, aÃ±o 2008	Huanco A.	2012	Rev. chil. obstet. ginecol	Records Excluded- Title/Abstract Screening: irrelevant to the research question
First search	Frequency of perinatal depression in Serbia and associated risk factors	Dmitrovic	2014	Int J Soc Psychiatry	Records Excluded- Title/Abstract Screening: irrelevant to the research question
First search	Friendship quality and adolescents' intuitive eating: A serial mediation model and the gender difference	Ximei	2020	Acta Psychologica Sinica	Records Excluded- Title/Abstract Screening: irrelevant to the research question
First search	Functional analysis of neurotransmission at beta2-laminin deficient terminals	Knight	2003	The Journal of Physiology	Records Excluded- Title/Abstract Screening: irrelevant to the research question
First search	Gender of infant and risk of postpartum depression: a meta-analysis based on cohort and case-control studies	Ye		Journal of Maternal-Fetal & Neonatal Medicine	Records Excluded- Title/Abstract Screening: irrelevant to the research question
First search	Gender-dependent effects of prolonged maternal deprivation and their correction by an analogue of adrenocorticotropic hormone (4-10)	Volodina	2011	Eur. Neuropsychopharmacol.	Records Excluded- Title/Abstract Screening: irrelevant to the research question
First search	Gender-specific effect of pregnancy-related anxiety on preschooler's emotional and behavioral development: A population-based cohort study	Wang	2021	Journal of Affective Disorders	Records Excluded- Title/Abstract Screening: irrelevant to the research question
First search	Genetic architecture of differences between populations of cowpea weevil (Callosobruchus maculatus) evolved in the same environment	Bieri	2003	Evolution	Records Excluded- Title/Abstract Screening: irrelevant to the research question
First search	Genetic parameters and inbreeding effects for production traits of Thai native chickens	Tongsiri	2019	Asian-Australasian Journal of Animal Sciences	Records Excluded- Title/Abstract Screening: irrelevant to the research question
First search	Gestational and lactational exposure to bisphenol-A affects anxiety- and depression-like behaviors in mice	Xu	2012	Hormones and Behavior	Records Excluded- Title/Abstract Screening: irrelevant to the research question
First search	Gestational diabetes and subsequent growth patterns of offspring: the National Collaborative Perinatal Project	Baptiste-Roberts	2012	Maternal and child health journal	Records Excluded- Title/Abstract Screening: irrelevant to the research question
First search	Gestational diabetes mellitus increased the risk of adverse neonatal outcomes: A prospective cohort study in Northwest Ethiopia.	Muche	2020	Midwifery	Records Excluded- Title/Abstract Screening: irrelevant to the research question
First search	Gestational route to healthy birth (GaRBH): protocol for an Indian prospective cohort study.	Gupta	2019	BMJ Open	Records Excluded- Title/Abstract Screening: irrelevant to the research question
First search	Gestational weight gain and comorbities in pregnant women from northeast Brazil.	Soares	2020	NutriciÃ³n ClÃ­nica y DietÃ©tica Hospitalaria	Records Excluded- Title/Abstract Screening: irrelevant to the research question
First search	Gestational weight gain and risk factors for postpartum depression symptoms from the Japan Environment and Children's Study: a prospective cohort study.	Yamaguchi	2021	Journal of Affective Disorders	Records Excluded- Title/Abstract Screening: irrelevant to the research question
First search	Gestational weight gain and subsequent postpartum weight loss among young, low-income, ethnic minority women	Rothberg	2011	American journal of obstetrics and gynecology	Records Excluded- Title/Abstract Screening: irrelevant to the research question
First search	Global and regional burden of disease and risk factors, 2001: systematic analysis of population health data	Lopez	2006	Lancet	Records Excluded- Title/Abstract Screening: irrelevant to the research question
First search	Global burden of antenatal depression and its association with adverse birth outcomes: an umbrella review	Dadi	2020	Bmc Public Health	Records Excluded- Title/Abstract Screening: irrelevant to the research question
First search	Global, regional, and national disability-adjusted life-years (DALYs) for 315 diseases and injuries and healthy life expectancy (HALE), 1990-2015: a systematic analysis for the Global Burden of Disease Study 2015	Kassebaum	2016	Lancet	Records Excluded- Title/Abstract Screening: irrelevant to the research question
First search	'Good health means being mentally, socially, emotionally and physically fit': women's understanding of health and ill health during and after pregnancy in India and Pakistan: a qualitative study	McCauley	2020	Bmj Open	Records Excluded- Title/Abstract Screening: irrelevant to the research question
First search	Goodstart: a cluster randomised effectiveness trial of an integrated, community-based package for maternal and newborn care, with prevention of mother-to-child transmission of HIV in a South African township.	Tomlinson	2014	Trop Med Int Health	Records Excluded- Title/Abstract Screening: irrelevant to the research question
First search	Grief and Posttraumatic Growth Among Chinese Bereaved Parents Who Lost Their Only Child: The Moderating Role of Interpersonal Loss	Xu	2020	Frontiers in Psychology	Records Excluded- Title/Abstract Screening: irrelevant to the research question
First search	Guidelines for the prescription of mood stabilizers for adolescents: A literature review	Munch	2017	Encephale-Revue De Psychiatrie Clinique Biologique Et Therapeutique	Records Excluded- Title/Abstract Screening: irrelevant to the research question
First search	Harmonising research outcomes for polycystic ovary syndrome: an international multi-stakeholder core outcome set.	Al Wattar	2020	Hum Reprod	Records Excluded- Title/Abstract Screening: irrelevant to the research question
First search	HDL-cholesterol concentrations are inversely associated with Edinburgh Postnatal Depression Scale scores during pregnancy: Results from a Brazilian cohort study	Alves Teofilo	2014	Journal of Psychiatric Research	Records Excluded- Title/Abstract Screening: irrelevant to the research question
First search	Health Behaviors and Outcomes Associated With Personal and Family History of Criminal Justice System Involvement, New York City, 2017	Baquero	2020	American Journal of Public Health	Records Excluded- Title/Abstract Screening: irrelevant to the research question
First search	Health impacts of parental migration on left-behind children and adolescents: a systematic review and meta-analysis.	Fellmeth	2018	Lancet (British edition)	Records Excluded- Title/Abstract Screening: irrelevant to the research question
First search	Health of indigenous peoples	Valeggia	2015	Annual Review of Anthropology	Records Excluded- Title/Abstract Screening: irrelevant to the research question
First search	Health Seeking Behavior among Rural Left-Behind Children: Evidence from Shaanxi and Gansu Provinces in China	Guan	2018	International Journal of Environmental Research and Public Health	Records Excluded- Title/Abstract Screening: irrelevant to the research question
First search	Health-related quality of life among pregnant women with and without depression in Hubei, China	Li	2012	Matern Child Health J	Records Excluded- Title/Abstract Screening: irrelevant to the research question
First search	Health-related quality of life and related factors among pregnant women	Estebsari	2020	Journal of Education and Health Promotion	Records Excluded- Title/Abstract Screening: irrelevant to the research question
First search	Health-related quality of life in pregnancy with uterine fibroid: a cross-sectional study in China	Ming	2019	Health and Quality of Life Outcomes	Records Excluded- Title/Abstract Screening: irrelevant to the research question
First search	Health-related quality of life in pregnant women living with HIV: a comparison of EQ-5D and SF-12.	Wang	2017	Health Qual Life Outcomes	Records Excluded- Title/Abstract Screening: irrelevant to the research question
First search	Healthy Options: study protocol and baseline characteristics for a cluster randomized controlled trial of group psychotherapy for perinatal women living with HIV and depression in Tanzania	Smith Fawzi	2020	Bmc Public Health	Records Excluded- Title/Abstract Screening: irrelevant to the research question
First search	Helminth infections: a new global women's health agenda.	Hotez	2014	Obstet Gynecol	Records Excluded- Title/Abstract Screening: irrelevant to the research question
First search	Helping Women with the Blues: An Evaluation of an Effective Screening Program for Perinatal Depression.	Hackley	2013	Journal of Midwifery & Women's Health	Records Excluded- Title/Abstract Screening: irrelevant to the research question
First search	Heterogeneity in Risk and Protection Among Alaska Native/American Indian and Non-Native Children.	Austin	2020	Prev Sci	Records Excluded- Title/Abstract Screening: irrelevant to the research question
First search	Heterogeneity of the infant stage of rat development: Inflammatory pain response, depression-related behavior, and effects of prenatal stress	Butkevich	2009	Brain Research	Records Excluded- Title/Abstract Screening: irrelevant to the research question
First search	High dietary ratio of omega-6 to omega-3 polyunsaturated acids during pregnancy and prevalence of post-partum depression.	Rocha	2012	Maternal and Child Nutrition	Records Excluded- Title/Abstract Screening: irrelevant to the research question
First search	High incidence of body image dissatisfaction in pregnancy and the postnatal period: associations with depression, anxiety, body mass index and weight gain during pregnancy.	Roomruangwong	2017	Sexual and Reproductive Healthcare	Records Excluded- Title/Abstract Screening: irrelevant to the research question
First search	High prevalence of vitamin d deficiency among iranian population: A systematic review and meta-analysis	Tabrizi	2018	Iran. J. Med. Sci.	Records Excluded- Title/Abstract Screening: irrelevant to the research question
First search	HIV Exposure and Formula Feeding Predict Under-2 Mortality in HIV-Uninfected Children, Botswana.	Ajibola	2018	J Pediatr	Records Excluded- Title/Abstract Screening: irrelevant to the research question
First search	Home and family environment related to development of obesity: a 21-year longitudinal study.	East	2019	Childhood Obesity	Records Excluded- Title/Abstract Screening: irrelevant to the research question
First search	Home Visiting and Antenatal Depression Affect the Quality of Mother and Child Interactions in South Africa.	Christodoulou	2019	J Am Acad Child Adolesc Psychiatry	Records Excluded- Title/Abstract Screening: irrelevant to the research question
First search	Home visits by community health workers in rural South Africa have a limited, but important impact on maternal and child health in the first two years of life	Katzen	2020	Bmc Health Services Research	Records Excluded- Title/Abstract Screening: irrelevant to the research question
First search	Home-based support for disadvantaged adult mothers.	Bennett	2007	Cochrane Database Syst Rev	Records Excluded- Title/Abstract Screening: irrelevant to the research question
First search	Household food insecurity and antepartum depression in the National Children's Study.	Richards	2020	Ann Epidemiol	Records Excluded- Title/Abstract Screening: irrelevant to the research question
First search	Household food insecurity and its related socioeconomic and nutritional factors among northwest Iranian high-school students	Farzaneh	2017	Rawal Medical Journal	Records Excluded- Title/Abstract Screening: irrelevant to the research question
First search	Household food insecurity associated with gestacional and neonatal outcomes: a systematic review.	Augusto	2020	BMC Pregnancy & Childbirth	Records Excluded- Title/Abstract Screening: irrelevant to the research question
First search	Household food insecurity is associated with depressive symptoms among low‐income pregnant Latinas	Hromi‐Fiedler	2011	Maternal & child nutrition	Records Excluded- Title/Abstract Screening: irrelevant to the research question
First search	Household food insecurity, maternal nutritional status, and infant feeding practices among HIV-infected Ugandan women receiving combination antiretroviral therapy	Young	2014	Maternal and Child Health Journal	Records Excluded- Title/Abstract Screening: irrelevant to the research question
First search	How do caregivers understand and respond to unsettled infant behaviour in Vietnam? A qualitative study.	Murray	2018	Child Care Health Dev	Records Excluded- Title/Abstract Screening: irrelevant to the research question
First search	How do risk factors affect bereavement outcomes in later life? An exploration of the mediating role of dual process coping	Tang	2017	Psychiatry Research	Records Excluded- Title/Abstract Screening: irrelevant to the research question
First search	How Does Family Structure Relate With Children's Language Development? A Cross Sectional Experience from Urban Slums in Dhaka.	Islam	2017	Mymensingh Med J	Records Excluded- Title/Abstract Screening: irrelevant to the research question
First search	How optimal caseload midwifery can modify predictors for preterm birth in young women: Integrated findings from a mixed methods study	Allen	2016	Midwifery	Records Excluded- Title/Abstract Screening: irrelevant to the research question
First search	How sex differences in schooling and income contribute to sex differences in depression, anxiety and common mental disorders: The mental health sex-gap in a birth cohort from Brazil	de Mola	2020	Journal of Affective Disorders	Records Excluded- Title/Abstract Screening: irrelevant to the research question
First search	Hungry in the womb: What are the consequences? Lessons from the Dutch famine	Roseboom	2011	Maturitas	Records Excluded- Title/Abstract Screening: irrelevant to the research question
First search	Hyperemesis gravidarum affects maternal sanity, thyroid hormones and fetal health: a prospective case control study.	Buyukkayaci Duman	2015	Arch Gynecol Obstet	Records Excluded- Title/Abstract Screening: irrelevant to the research question
First search	Hypothyroidism during neonatal and perinatal period induced by thyroidectomy of the mother causes depressive-like behavior in prepubertal rats	Pineda-Reynoso	2010	Neuropsychiatric Disease and Treatment	Records Excluded- Title/Abstract Screening: irrelevant to the research question
First search	Identification of a new at-risk neonatal population by using Peruvian intrauterine growth curves	Rendón	2006	An. Pediatr.	Records Excluded- Title/Abstract Screening: irrelevant to the research question
First search	Identifying and treating maternal mental health difficulties in Afghanistan: A feasibility study	Tomlinson	2020	International Journal of Mental Health Systems	Records Excluded- Title/Abstract Screening: irrelevant to the research question
First search	Identifying fetal alcohol spectrum disorder among South African children at aged 1 and 5 years	Wynn	2020	Drug Alcohol Depend.	Records Excluded- Title/Abstract Screening: irrelevant to the research question
First search	Identifying Positive Adaptive Pathways in Low-Income Families in Singapore: Protocol for Sequential, Longitudinal Mixed-Methods Design	Leng	2019	Jmir Research Protocols	Records Excluded- Title/Abstract Screening: irrelevant to the research question
First search	Identifying trajectories of antenatal depression in women and their associations with gestational age and neonatal anthropometry: A prospective cohort study.	Lim	2019	Gen Hosp Psychiatry	Records Excluded- Title/Abstract Screening: irrelevant to the research question
First search	Immigrant Women’s Perspective on Prenatal and Postpartum Care: Systematic Review	Santiago	2013	Journal of Immigrant and Minority Health	Records Excluded- Title/Abstract Screening: irrelevant to the research question
First search	Impact of a health promotion intervention on maternal depressive symptoms at 15 months postpartum.	Surkan	2012	Matern Child Health J	Records Excluded- Title/Abstract Screening: irrelevant to the research question
First search	Impact of a mother-infant intervention in an indigent peri-urban South African context: pilot study.	Cooper	2002	Br J Psychiatry	Records Excluded- Title/Abstract Screening: irrelevant to the research question
First search	Impact of Age at Childbirth on Maternal Mental Health among Premenopausal Women: The 2010-2012 Korean National Health and Nutrition Examination Survey	Joo	2019	Psychiatry Investigation	Records Excluded- Title/Abstract Screening: irrelevant to the research question
First search	Impact of an integrated nutrition, health, water sanitation and hygiene, psychosocial care and support intervention package delivered during the pre- and peri-conception period and/or during pregnancy and early childhood on linear growth of infants in the	Taneja	2020	Trials	Records Excluded- Title/Abstract Screening: irrelevant to the research question
First search	Impact of antenatal common mental disorders upon perinatal outcomes in Ethiopia: the P‐MaMiE population‐based cohort study	Hanlon, Charlotte; Medhin, Girmay; Alem, Atalay; Tesfaye, Fikru; Lakew, Zufan; Worku, Bogale; Dewey, Michael; Araya, Mesfin; Abdulahi, Abdulreshid; Hughes, Marcus;	2009	Tropical Medicine & International Health	Records Excluded- Title/Abstract Screening: irrelevant to the research question
First search	Impact of Covid-19 in pregnancy on mother's psychological status and infant's neurobehavioral development: a longitudinal cohort study in China.	Wang	2020	BMC Med	Records Excluded- Title/Abstract Screening: irrelevant to the research question
First search	Impact of iodine deficiency on thyroid function in pregnant African women - A possible factor in the genesis of 'small for dates' babies	Das	2005	Indian J. Clin. Biochem.	Records Excluded- Title/Abstract Screening: irrelevant to the research question
First search	Impact of maternal antepartum depressive and anxiety symptoms on birth outcomes and mode of delivery: a prospective cohort study in east and west coasts of Malaysia.	Nasreen	2019	BMC Pregnancy Childbirth	Records Excluded- Title/Abstract Screening: irrelevant to the research question
First search	Impact of Maternal Anxiety on Breastfeeding Outcomes: A Systematic Review	Hoff	2019	Advances in Nutrition	Records Excluded- Title/Abstract Screening: irrelevant to the research question
First search	Impact of maternal common mental disorders on child educational outcomes at 7 and 9 years: a population-based cohort study in Ethiopia	Mekonnen	2018	Bmj Open	Records Excluded- Title/Abstract Screening: irrelevant to the research question
First search	Impact of maternal depressive symptoms and infant temperament on early infant growth and motor development: Results from a population based study in Bangladesh	Kabir	2017	Med. J. Malays.	Records Excluded- Title/Abstract Screening: irrelevant to the research question
First search	Impact of maternal mental health interventions on child-related outcomes in low- and middle-income countries: a systematic review and meta-analysis	Tol	2020	Epidemiology and Psychiatric Sciences	Records Excluded- Title/Abstract Screening: irrelevant to the research question
First search	Impact of parent-child relationship and sex on trajectories of children internalizing symptoms	Yun	2020	Journal of Affective Disorders	Records Excluded- Title/Abstract Screening: irrelevant to the research question
First search	Impact of preconceptional micronutrient supplementation on maternal mental health during pregnancy and postpartum: results from a randomized controlled trial in Vietnam.	Nguyen	2017	BMC Women's Health	Records Excluded- Title/Abstract Screening: irrelevant to the research question
First search	Impact of Social Networking Sites on Post-Partum Depression in Women: An Analysis in the Context of Bangladesh	Saha	2017		Records Excluded- Title/Abstract Screening: irrelevant to the research question
First search	Impact of social violence and childhood adversities on pregnancy outcomes: a longitudinal study in Tunisia.	Salah	2019	Journal of Global Health	Records Excluded- Title/Abstract Screening: irrelevant to the research question
First search	Impact of unintended pregnancy on maternal mental health: a causal analysis using follow up data of the Panel Study on Korean Children (PSKC).	Bahk	2015	BMC Pregnancy Childbirth	Records Excluded- Title/Abstract Screening: irrelevant to the research question
First search	Impact on Infants' Cognitive Development of Antenatal Exposure to Iron Deficiency Disorder and Common Mental Disorders	Tran	2013	PLoS ONE	Records Excluded- Title/Abstract Screening: irrelevant to the research question
First search	Impacts of early intervention with fluoxetine following early neonatal immune activation on depression-like behaviors and body weight in mice	Doosti	2013	Progress in Neuro-Psychopharmacology & Biological Psychiatry	Records Excluded- Title/Abstract Screening: irrelevant to the research question
First search	Impacts of Natural Disasters on Children.	Kousky	2016	Future of Children	Records Excluded- Title/Abstract Screening: irrelevant to the research question
First search	Implementing Patient-Centered Trauma-Informed Care for the Perinatal Nurse	Kuzma	2020	Journal of Perinatal & Neonatal Nursing	Records Excluded- Title/Abstract Screening: irrelevant to the research question
First search	Implications of COVID-19-induced nationwide lockdown on children's behaviour in Punjab, India	Sama	2021	Child Care Health and Development	Records Excluded- Title/Abstract Screening: irrelevant to the research question
First search	Implications of Psychological Morbidity on Physical Health and Behavior of Adolescents in Aligarh, India	Faizi	2018	Journal of Pediatrics Review	Records Excluded- Title/Abstract Screening: irrelevant to the research question
First search	Improving cardiometabolic and mental health in women with gestational diabetes mellitus and their offspring: study protocol for MySweetHeart Trial, a randomised controlled trial	Horsch	2018	Bmj Open	Records Excluded- Title/Abstract Screening: irrelevant to the research question
First search	Inappropriate eating behaviors during pregnancy: Prevalence and associated factors among pregnant women attending primary care in Southern Brazil	Soares	2009	International Journal of Eating Disorders	Records Excluded- Title/Abstract Screening: irrelevant to the research question
First search	Inbreeding depression and genetic variability in agricultural traits and resistance to phytopathogens in exotic maize populations	Oliveira	2020	Biosci. j. (Online)	Records Excluded- Title/Abstract Screening: irrelevant to the research question
First search	Inbreeding depression from selfing and mating among relatives of Hymenaea courbaril L	Pereira	2020	Forest Ecology and Management	Records Excluded- Title/Abstract Screening: irrelevant to the research question
First search	Incidence, risk factors, and outcome of neonatal acute kidney injury: a prospective cohort study.	Shalaby	2018	Pediatr Nephrol	Records Excluded- Title/Abstract Screening: irrelevant to the research question
First search	Income disparity in school readiness and the mediating role of perinatal maternal mental health: a longitudinal birth cohort study.	Law	2021	Epidemiol Psychiatr Sci	Records Excluded- Title/Abstract Screening: irrelevant to the research question
First search	Increased anxiety-like phenotype in female guinea pigs following reduced neurosteroid exposure in utero.	Cumberland	2017	Int J Dev Neurosci	Records Excluded- Title/Abstract Screening: irrelevant to the research question
First search	Increased stress and altered expression of histone modifying enzymes in brain are associated with aberrant behaviour in vitamin B12 deficient female mice	Ghosh	2018	Nutr. Neurosci.	Records Excluded- Title/Abstract Screening: irrelevant to the research question
First search	Indicadores de maus-tratos em crianças e adolescentes para uso na prática da odontopediatria / Indicators of child and adolescent maltreatment in pediatric dentistry practice	Vieira	2008	Odontol. clín.-cient	Records Excluded- Title/Abstract Screening: irrelevant to the research question
First search	Inequality in early childhood: Risk and protective factors for early child development	Walker	2011	The Lancet	Records Excluded- Title/Abstract Screening: irrelevant to the research question
First search	Infant Development and Pre- and Post-partum Depression in Rural South African HIV-Infected Women.	Rodriguez	2018	AIDS Behav	Records Excluded- Title/Abstract Screening: irrelevant to the research question
First search	Infant hospitalization and maternal depression, poverty and single parenthood - a population-based study.	Guttmann	2004	Child Care Health Dev	Records Excluded- Title/Abstract Screening: irrelevant to the research question
First search	Infant motor development in rural Vietnam and intrauterine exposures to anaemia, iron deficiency and common mental disorders: A prospective community-based study	Tran	2014	BMC Pregnancy Childbirth	Records Excluded- Title/Abstract Screening: irrelevant to the research question
First search	Infants perceived as 'fussy' are more likely to receive complementary foods before 4 months	Wasser	2011	Pediatrics	Records Excluded- Title/Abstract Screening: irrelevant to the research question
First search	Influence of Maternal Depression on WIC Participation in Low-Income Families.	Toy	2016	Matern Child Health J	Records Excluded- Title/Abstract Screening: irrelevant to the research question
First search	Influence of multiple social risks on children's health	Larson	2008	Pediatrics	Records Excluded- Title/Abstract Screening: irrelevant to the research question
First search	Influence of Prenatal Exposure to Mercury, Perceived Stress, and Depression on Birth Outcomes in Suriname: Results from the MeKiTamara Study	Gokoel	2020	International Journal of Environmental Research and Public Health	Records Excluded- Title/Abstract Screening: irrelevant to the research question
First search	Influences of perinatal dioxin load to visual motion and oddball stimuli examined with an EEG and MEG analysis	Schellart	2008	Clinical Neurophysiology	Records Excluded- Title/Abstract Screening: irrelevant to the research question
First search	Injured bodies, damaged lives: experiences and narratives of Kenyan women with obstetric fistula and Female Genital Mutilation/Cutting	Mwanri	2017	Reproductive Health	Records Excluded- Title/Abstract Screening: irrelevant to the research question
First search	Institute of Medicine Early Infant Feeding Recommendations for Childhood Obesity Prevention: Implementation by Immigrant Mothers From Central America	Gaffney	2018	J Pediatr Nurs	Records Excluded- Title/Abstract Screening: irrelevant to the research question
First search	InsuficiÃªncia cardÃ­aca descompensada: tratamento em Hospital sem UTI	Pereira-Barretto	2019		Records Excluded- Title/Abstract Screening: irrelevant to the research question
First search	Insulin for the treatment of women with gestational diabetes	Brown	2017	Cochrane Database Syst. Rev.	Records Excluded- Title/Abstract Screening: irrelevant to the research question
First search	Integrated care clinic: Creating enhanced clinical pathways for integrated behavioral health care in a family medicine residency clinic serving a low-income, minority population	Berge	2017	Fam Syst Health	Records Excluded- Title/Abstract Screening: irrelevant to the research question
First search	Integrated strategies needed to prevent iron deficiency and to promote early child development	Black	2012	J. Trace Elem. Med. Biol.	Records Excluded- Title/Abstract Screening: irrelevant to the research question
First search	Integrating a Parenting Intervention With Routine Primary Health Care: A Cluster Randomized Trial.	Chang	2015	Pediatrics	Records Excluded- Title/Abstract Screening: irrelevant to the research question
First search	Integrating maternal psychosocial well-being into a child-development intervention: the five-pillars approach.	Zafar	2014	Ann N Y Acad Sci	Records Excluded- Title/Abstract Screening: irrelevant to the research question
First search	Integrating Trauma-Informed Care Into Maternity Care Practice: Conceptual and Practical Issues	Sperlich	2017	Journal of Midwifery & Womens Health	Records Excluded- Title/Abstract Screening: irrelevant to the research question
First search	Inteligencia emocional e índice de masa corporal: un estudio descriptivo-transversal con estudiantes del municipio de Soledad, Atlántico (Colombia)	Nieto mendoza	2020	Podium (Pinar Río)	Records Excluded- Title/Abstract Screening: irrelevant to the research question
First search	Intergenerational relationships and the trajectory of depressive symptoms among older Chinese adults in rural migrant families	Lu	2018	Aging & Mental Health	Records Excluded- Title/Abstract Screening: irrelevant to the research question
First search	Intergenerational transmission of health disparities among Turkish-origin immigrants in Germany: study protocol of a multi-centric cohort study (BaBi-stress and BaBeK study)	Spallek	2020	Bmc Pregnancy and Childbirth	Records Excluded- Title/Abstract Screening: irrelevant to the research question
First search	Intermittent fasting, dietary modifications, and exercise for the control of gestational diabetes and maternal mood dysregulation: A review and a case report	Ali	2020	Int. J. Environ. Res. Public Health	Records Excluded- Title/Abstract Screening: irrelevant to the research question
First search	INTERNATIONAL CLINICAL PERSPECTIVES: GLOBAL CLIMATE CHANGE EFFECTS ON THE HEALTH AND MENTAL HEALTH OF CHILDREN AND FAMILIES	Larroque	2020	J. Am. Acad. Child Adolesc. Psychiatry	Records Excluded- Title/Abstract Screening: irrelevant to the research question
First search	Inter-partner violence during pregnancy, maternal mental health and birth outcomes in Vietnam: A systematic review	Do	2019	Children and Youth Services Review	Records Excluded- Title/Abstract Screening: irrelevant to the research question
First search	InterrelaciÃ³n del sistema crÃ¡neo-cervico-mandibular-hioideo y la postura corporal. Segunda parte: casos clÃ­nicos	Irazuzta	2011	Claves odontol	Records Excluded- Title/Abstract Screening: irrelevant to the research question
First search	Inter-relações entre Variáveis Demográficas, Perfil Econômico, Depressão, Desnutrição e Diabetes Mellitus em Pacientes em Programa de Hemodiálise	Castro	2007	J. bras. nefrol	Records Excluded- Title/Abstract Screening: irrelevant to the research question
First search	Intervención integral en personas con obesidad: carencia de herramientas psicológicas	Barboza Palomino	2017	Rev. cub. salud pública	Records Excluded- Title/Abstract Screening: irrelevant to the research question
First search	Interventions for perinatal depression in low and middle-income countries: A systematic review.	Gajaria	2018	Asian J Psychiatr	Records Excluded- Title/Abstract Screening: irrelevant to the research question
First search	Intimate partner violence and depressive symptoms in pregnant Mexican women: national survey results	Lara	2014	Rev Invest Clin	Records Excluded- Title/Abstract Screening: irrelevant to the research question
First search	Intimate partner violence and perinatal depression and anxiety: Social support as moderator among Mexican women	Navarrete	2021	Sexual & Reproductive Healthcare	Records Excluded- Title/Abstract Screening: irrelevant to the research question
First search	Intimate partner violence during pregnancy and adverse neonatal outcomes in low-income women.	Alhusen	2014	J Womens Health (Larchmt)	Records Excluded- Title/Abstract Screening: irrelevant to the research question
First search	Intimate partner violence, forced first sex and adverse pregnancy outcomes in a sample of Zimbabwean women accessing maternal and child health care	Shamu	2018	Bmc Public Health	Records Excluded- Title/Abstract Screening: irrelevant to the research question
First search	Introducing depression and developmental screenings into the national programme on immunization (NPI) in southeast Nigeria: an experimental cross-sectional assessment.	Bakare	2014	Gen Hosp Psychiatry	Records Excluded- Title/Abstract Screening: irrelevant to the research question
First search	Introduction of iodised salt benefits infants' mental development in a community-based cluster-randomised effectiveness trial in Ethiopia.	Bougma	2018	Br J Nutr	Records Excluded- Title/Abstract Screening: irrelevant to the research question
First search	Introduction to postpartum blood management for obstetricians	Froessler	2019	J. Perinat. Med.	Records Excluded- Title/Abstract Screening: irrelevant to the research question
First search	Iodine and other Nutritional Predictors of Infant and Young Child Development: Results from a Cluster Randomized Trial in Amhara, Ethiopia.	Bougma	2015		Records Excluded- Title/Abstract Screening: irrelevant to the research question
First search	Iron Deficiency Anemia (IDA) Perceptions and Dietary Iron Intake Among Young Women and Pregnant Women in Jordan	Jarrah	2007	Journal of Transcultural Nursing	Records Excluded- Title/Abstract Screening: irrelevant to the research question
First search	Iron deficiency in children	Thejpal.	2015	S. Afr. Med. J.	Records Excluded- Title/Abstract Screening: irrelevant to the research question
First search	Iron Deficiency in Infancy and Mother-Child Interaction at 5 Years	Corapci	2006	Journal of Developmental and Behavioral Pediatrics	Records Excluded- Title/Abstract Screening: irrelevant to the research question
First search	Iron status and neuropsychological consequences in women of reproductive age: what do we know and where are we headed?	Murray-Kolb	2011	J Nutr	Records Excluded- Title/Abstract Screening: irrelevant to the research question
First search	Is integrated private-clinic based early child development care effective? A clustered randomised trial in Pakistan	Khan	2018	BJGP Open	Records Excluded- Title/Abstract Screening: irrelevant to the research question
First search	Is obesity associated with depression in children? Systematic review and meta-analysis	Sutaria	2019	Archives of Disease in Childhood	Records Excluded- Title/Abstract Screening: irrelevant to the research question
First search	Joint observation in NICU (JOIN): study protocol of a clinical randomised controlled trial examining an early intervention during preterm care	Schneider	2019	Bmj Open	Records Excluded- Title/Abstract Screening: irrelevant to the research question
First search	KadÄ±nlarda bipolar bozukluk = Bipolar disorder in women	Kesebir	2013	Psikiyatride GÃ¼ncel YaklaÅŸÄ±mlar	Records Excluded- Title/Abstract Screening: irrelevant to the research question
First search	Kangaroo care on premature infant growth and maternal attachment and post-partum depression in South Korea.	Ahn	2010	J Trop Pediatr	Records Excluded- Title/Abstract Screening: irrelevant to the research question
First search	Knowledge, attitude, and practice of feeding plate obturators among dental practitioners	Sivanagini	2018	Drug Invent. Today	Records Excluded- Title/Abstract Screening: irrelevant to the research question
First search	La atención de salud en la infancia y la adolescencia	García de Valente	2020	Rev. Asoc. Odontol. Argent	Records Excluded- Title/Abstract Screening: irrelevant to the research question
First search	La privación social y afectiva de la madre se asocia a alteraciones anatómicas y funcionales en el feto y recién nacido	Pacora Portella	2005	An. Fac. Med. (PerÃº)	Records Excluded- Title/Abstract Screening: irrelevant to the research question
First search	La suplementación materna con ácido docosahexaenoico (DHA) carece de beneficio clínicamente significativo / Evaluation of maternal and fetal benefits of prenatal supplementation with docosahexaenoic acid (DHA)	Farías	2012	Rev. chil. obstet. ginecol	Records Excluded- Title/Abstract Screening: irrelevant to the research question
First search	Lack of social support as measured by the Family Resource Scale screening tool is associated with early adverse cognitive outcome in extremely low birth weight children	Fuller	2019	Journal of Perinatology	Records Excluded- Title/Abstract Screening: irrelevant to the research question
First search	Lard-rich and canola oil-rich high-fat diets during pregnancy promote ratsâ€™ offspring neurodevelopmental delay and behavioral disorders	Soutoristiano	2020	Physiology & Behavior	Records Excluded- Title/Abstract Screening: irrelevant to the research question
First search	Lasting facilitatory effects of neonatal vibrissae removal on the propagation of cortical spreading depression: An electrophysiological study in well-nourished and early-malnourished adult rats	da Silva Tenório	2009	Nutritional Neuroscience	Records Excluded- Title/Abstract Screening: irrelevant to the research question
First search	Latent profiles of physical and psychological outcomes of bereaved parents in China who lost their only child	Zhou	2018	European Journal of Psychotraumatology	Records Excluded- Title/Abstract Screening: irrelevant to the research question
First search	Latin American association for the study of the liver practice guidelines on Diagnosis, management, and treatment of hepatitis C	Latin American Association for the Study of the Liver	2010	Ann. Hepatol.	Records Excluded- Title/Abstract Screening: irrelevant to the research question
First search	Learning clubs to improve women's health and infant's health and development in rural Vietnam: Acceptability, feasibility and indicators of impact of a multicomponent intervention	Tran	2019	Arch. Women's Ment. Health	Records Excluded- Title/Abstract Screening: irrelevant to the research question
First search	Level of happiness and its determining factors in pregnant women: a cross-sectional study	Pishgar	2016	Journal of Reproductive and Infant Psychology	Records Excluded- Title/Abstract Screening: irrelevant to the research question
First search	Lifestyle and dietary habits of an obese pregnant cohort	Lindsay	2015	Maternal and Child Health Journal	Records Excluded- Title/Abstract Screening: irrelevant to the research question
First search	Lifestyle interventions for the treatment of women with gestational diabetes	Brown	2017	Cochrane Database Syst. Rev.	Records Excluded- Title/Abstract Screening: irrelevant to the research question
First search	Links between Shared Reading and Play, Parent Psychosocial Functioning, and Child Behavior: Evidence from a Randomized Controlled Trial.	Weisleder	2019	J Pediatr	Records Excluded- Title/Abstract Screening: irrelevant to the research question
First search	Long lasting behavioral and electrophysiological action of early administration of guanosine: Analysis in the adult rat brain	da Silva	2019	Brain Research Bulletin	Records Excluded- Title/Abstract Screening: irrelevant to the research question
First search	Longitudinal associations between maternal feeding and overweight in low-income toddlers.	Lumeng	2017	Appetite	Records Excluded- Title/Abstract Screening: irrelevant to the research question
First search	Longitudinal course of ante- and postpartum generalized anxiety symptoms and associated factors in West-African women from Ghana and CÃ´te d'Ivoire.	Barthel	2016	J Affect Disord	Records Excluded- Title/Abstract Screening: irrelevant to the research question
First search	Longitudinal Relationship Study of Depression and Self-Esteem in Postnatal Korean Women Using Autoregressive Cross-Lagged Modeling.	Han	2020	Int J Environ Res Public Health	Records Excluded- Title/Abstract Screening: irrelevant to the research question
First search	Longitudinal risk factors for suicidal thoughts in depressed and non-depressed young adolescents	Pan	2017	Australian and New Zealand Journal of Psychiatry	Records Excluded- Title/Abstract Screening: irrelevant to the research question
First search	Longitudinal study of externalizing behaviors in Latino/a adolescents: An examination of parenting and educational factors	Pereyra	2019	Children and Youth Services Review	Records Excluded- Title/Abstract Screening: irrelevant to the research question
First search	Long-term maternal separation potentiates depressive-like behaviours and neuroinflammation in adult male C57/BL6J mice	Zhou	2020	Pharmacology, Biochemistry and Behavior	Records Excluded- Title/Abstract Screening: irrelevant to the research question
First search	Los antidepresivos inhibidores selectivos de recaptura de serotonina (ISRS, ISR-5HT)	Chávez-León	2008	Salud ment	Records Excluded- Title/Abstract Screening: irrelevant to the research question
First search	Los efectos de los programas sociales en la salud de la poblaciÃ³n en condiciÃ³n de pobreza: evidencias a partir de las evaluaciones de impacto del presupuesto por resultados a programas sociales en PerÃº	Cavero-Arguedas	2017	Rev. peru. med. exp. salud publica	Records Excluded- Title/Abstract Screening: irrelevant to the research question
First search	Low serum levels of High-Density Lipoprotein cholesterol (HDL-c) as an indicator for the development of severe postpartum depressive symptoms.	Pillai	2018	PLoS ONE	Records Excluded- Title/Abstract Screening: irrelevant to the research question
First search	Lowering the premature birth rate: what the U.S. experience means for Japan.	Noguchi	2008	Keio J Med	Records Excluded- Title/Abstract Screening: irrelevant to the research question
First search	Low-income, African American and American Indian children's viewpoints on body image assessment tools and body satisfaction: A mixed methods study	Heidelberger	2018	Maternal and Child Health Journal	Records Excluded- Title/Abstract Screening: irrelevant to the research question
First search	Low-level depressive symptoms reduce maternal support for child cognitive development.	Conners-Burrow	2014	J Pediatr Health Care	Records Excluded- Title/Abstract Screening: irrelevant to the research question
First search	Luteinizing hormone-follicle stimulating hormone ratio as biological predictor of post-partum depression	Pillai	2017	Comprehensive Psychiatry	Records Excluded- Title/Abstract Screening: irrelevant to the research question
First search	Magnitude and Determinants of Immediate Adverse Neonatal Outcomes Among Babies Born by Cesarean Section in Public Hospitals in Harari Region, Eastern Ethiopia	Abdullahi	2021	Research and Reports in Neonatology	Records Excluded- Title/Abstract Screening: irrelevant to the research question
First search	Magnitude of Anemia and Associated Factors among Pregnant Women Attending Antenatal Care in Public Hospitals of Ilu Abba Bora Zone, South West Ethiopia: A Cross-Sectional Study	Kene	2018	Anemia	Records Excluded- Title/Abstract Screening: irrelevant to the research question
First search	Magnitude of sedentary behavior and associated factors among secondary school adolescents in Debre Berhan town, Ethiopia	Mohammed	2020	BMC Public Health	Records Excluded- Title/Abstract Screening: irrelevant to the research question
First search	Major depressive episodes during pregnancy and after childbirth: A prospective longitudinal study in Taiwan.	Lin	2019	J Formos Med Assoc	Records Excluded- Title/Abstract Screening: irrelevant to the research question
First search	Making therapies culturally relevant: translation, cultural adaptation and field-testing of the Thinking Healthy Programme for perinatal depression in China	Nisar	2020	Bmc Pregnancy and Childbirth	Records Excluded- Title/Abstract Screening: irrelevant to the research question
First search	Malaysian International Scientific Congress of the Obstetrical and Gynaecological 2018		2018	Med. J. Malays.	Records Excluded- Title/Abstract Screening: irrelevant to the research question
First search	Marriage for the Sake of Parents? Adult Children's Marriage Formation and Parental Psychological Distress in China	Chen		Journal of Marriage and Family	Records Excluded- Title/Abstract Screening: irrelevant to the research question
First search	Matched cohort study of healthcare resource utilization and costs in young children of mothers with postpartum depression in the United States	Simas	2020	Journal of Medical Economics	Records Excluded- Title/Abstract Screening: irrelevant to the research question
First search	Material Hardship and Internal Locus of Control Over the Prevention of Child Obesity in Low-Income Hispanic Pregnant Women.	Gross	2016	Acad Pediatr	Records Excluded- Title/Abstract Screening: irrelevant to the research question
First search	Material hardship, prefrontal cortex-amygdala structure, and internalizing symptoms in children	Lichtin	2021	Developmental Psychobiology	Records Excluded- Title/Abstract Screening: irrelevant to the research question
First search	Maternal adverse childhood experiences and postpartum depressive symptoms in young, low-income women	Shin	2021	Psychiatry Research	Records Excluded- Title/Abstract Screening: irrelevant to the research question
First search	Maternal affectivity during pregnancy, mother-child relationship, infant´ s health and development in Kinshasa	E-Andjafono	2020	Pan Afr Med J	Records Excluded- Title/Abstract Screening: irrelevant to the research question
First search	Maternal and child health outcomes in rural South African mothers living with and without HIV	le Roux	2020	Aids Care-Psychological and Socio-Medical Aspects of Aids/Hiv	Records Excluded- Title/Abstract Screening: irrelevant to the research question
First search	Maternal and child undernutrition and overweight in low-income and middle-income countries	Black	2013	The lancet	Records Excluded- Title/Abstract Screening: irrelevant to the research question
First search	Maternal and child undernutrition: consequences for adult health and human capital	Victora	2008	The lancet	Records Excluded- Title/Abstract Screening: irrelevant to the research question
First search	Maternal and child undernutrition: global and regional exposures and health consequences	Black	2008	The lancet	Records Excluded- Title/Abstract Screening: irrelevant to the research question
First search	Maternal and fetal outcomes of intimate partner violence associated with pregnancy in the Latin American and Caribbean region.	Han	2014	Int J Gynaecol Obstet	Records Excluded- Title/Abstract Screening: irrelevant to the research question
First search	Maternal and perinatal outcomes among nulliparous adolescents in low‐and middle‐income countries: a multi‐country study	Ganchimeg	2013	BJOG: An International Journal of Obstetrics & Gynaecology	Records Excluded- Title/Abstract Screening: irrelevant to the research question
First search	Maternal antenatal stress has little impact on child sleep: results from a prebirth cohort in Mexico City	Chatterjee	2018	Sleep Health	Records Excluded- Title/Abstract Screening: irrelevant to the research question
First search	Maternal Awareness of Adolescent Bullying Victimization in a Low-Income Context	Vieira	2020	Adolescent Psychiatry	Records Excluded- Title/Abstract Screening: irrelevant to the research question
First search	Maternal buspirone protects against the adverse effects of in utero stress on emotional and pain-related behaviors in offspring	Butkevich	2011	Physiology & Behavior	Records Excluded- Title/Abstract Screening: irrelevant to the research question
First search	Maternal caffeine intake in pregnancy is inversely related to childhood peer problems in Japan: The Kyushu Okinawa Maternal and Child Health Study.	Miyake	2019	Nutr Neurosci	Records Excluded- Title/Abstract Screening: irrelevant to the research question
First search	Maternal care mediates the effects of nutrition and responsive stimulation interventions on young children's growth.	Brown	2017	Child: Care, Health & Development	Records Excluded- Title/Abstract Screening: irrelevant to the research question
First search	Maternal Characteristics Associated With Social Support in At-Risk Mothers of Premature Infants	White-Traut	2017	Jognn-Journal of Obstetric Gynecologic and Neonatal Nursing	Records Excluded- Title/Abstract Screening: irrelevant to the research question
First search	Maternal coffee intake and the risk of bleeding in early pregnancy: a cross-sectional analysis.	Choi	2020	BMC Pregnancy and Childbirth	Records Excluded- Title/Abstract Screening: irrelevant to the research question
First search	Maternal common mental disorders and associated factors: a cross-sectional study in an urban slum area of Dhaka, Bangladesh	Khan	2017	International Journal of Mental Health Systems	Records Excluded- Title/Abstract Screening: irrelevant to the research question
First search	Maternal consumption of vegetables, fruit, and antioxidants during pregnancy and risk for childhood behavioral problems.	Miyake	2020	Nutrition	Records Excluded- Title/Abstract Screening: irrelevant to the research question
First search	Maternal correlates of growth in toddler vocabulary production in low-income families.	Pan	2005	Child Dev	Records Excluded- Title/Abstract Screening: irrelevant to the research question
First search	Maternal depression and anxiety and fetal-neonatal growth	Pinto	2017	J. pediatr. (Rio J.)	Records Excluded- Title/Abstract Screening: irrelevant to the research question
First search	Maternal depression and anxiety and infant development: a comparison of foreign-born and native-born mothers.	Foss	2004	Public Health Nurs	Records Excluded- Title/Abstract Screening: irrelevant to the research question
First search	Maternal Depression and Childhood Overweight in the CHAMACOS Study of Mexican-American Children.	Audelo	2016	Maternal & Child Health Journal	Records Excluded- Title/Abstract Screening: irrelevant to the research question
First search	Maternal depression and infant growth - a review of recent evidence.	Stewart	2007	Maternal and Child Nutrition	Records Excluded- Title/Abstract Screening: irrelevant to the research question
First search	Maternal depression and infant growth and development in British Pakistani women: a cohort study.	Husain	2012	BMJ Open	Records Excluded- Title/Abstract Screening: irrelevant to the research question
First search	Maternal depression and malnutrition in children in southwest Uganda: a case control study.	Ashaba	2015	BMC Public Health	Records Excluded- Title/Abstract Screening: irrelevant to the research question
First search	Maternal depression and mental health in early childhood: An examination of underlying mechanisms in low-income and middle-income countries	Herba	2016	The Lancet Psychiatry	Records Excluded- Title/Abstract Screening: irrelevant to the research question
First search	Maternal depression during pregnancy is associated with increased birth weight in term infants.	Ecklund-Flores	2017	Dev Psychobiol	Records Excluded- Title/Abstract Screening: irrelevant to the research question
First search	Maternal depression from infancy to toddlerhood. Does it affect feeding, sleeping and defecation problems in toddlers?	Ondalikoglu	2017	J. Pediatr. Gastroenterol. Nutr.	Records Excluded- Title/Abstract Screening: irrelevant to the research question
First search	Maternal depression in Latinas and child socioemotional development: A systematic review.	Harris	2020	PLoS One	Records Excluded- Title/Abstract Screening: irrelevant to the research question
First search	Maternal depression increases infant risk of diarrhoeal illness: - A cohort study	Rahman	2007	Arch. Dis. Child.	Records Excluded- Title/Abstract Screening: irrelevant to the research question
First search	Maternal Depression is a Risk Factor to Malnutrition among Young Children in Malaysian Rural Area	Din	2019	Annals of Nutrition and Metabolism	Records Excluded- Title/Abstract Screening: irrelevant to the research question
First search	Maternal depression symptoms are highly prevalent among food-insecure households in Ethiopia	Gebreyesus	2018	Public Health Nutrition	Records Excluded- Title/Abstract Screening: irrelevant to the research question
First search	Maternal depression, anxiety, psychoticism and paranoid ideation have effects on developmental delay types of infants: A study with clinical infant-mother dyads.	Gül	2020	Arch Psychiatr Nurs	Records Excluded- Title/Abstract Screening: irrelevant to the research question
First search	Maternal depression, socioeconomic position, and temperament in early childhood: The EDEN mother-child cohort	Melchior	2012	Journal of Affective Disorders	Records Excluded- Title/Abstract Screening: irrelevant to the research question
First search	Maternal Depressive Symptoms and Attained Size Among Children in the First 2 Years of Life.	Strobino	2016	Acad Pediatr	Records Excluded- Title/Abstract Screening: irrelevant to the research question
First search	Maternal depressive symptoms and child obesity in low-income urban families.	Gross	2013	Acad Pediatr	Records Excluded- Title/Abstract Screening: irrelevant to the research question
First search	Maternal depressive symptoms and perceived picky eating in a low-income, primarily Hispanic sample	Katzow	2019	Journal of Developmental and Behavioral Pediatrics	Records Excluded- Title/Abstract Screening: irrelevant to the research question
First search	Maternal depressive symptoms and physical activity in very low-income children.	Fernald	2008	Journal of Developmental and Behavioral Pediatrics	Records Excluded- Title/Abstract Screening: irrelevant to the research question
First search	Maternal depressive symptoms mediate the association between socio-economic status and adolescent weight outcomes: A longitudinal analysis	Fahrenkamp	2018	Maternal and Child Health Journal	Records Excluded- Title/Abstract Screening: irrelevant to the research question
First search	Maternal depressive symptoms not associated with reduced height in young children in a US prospective cohort study	Ertel	2010	PLoS ONE	Records Excluded- Title/Abstract Screening: irrelevant to the research question
First search	Maternal experience of their infants' crying in the context of war trauma: Determinants and consequences.	Lahti	2019	Infant Ment Health J	Records Excluded- Title/Abstract Screening: irrelevant to the research question
First search	Maternal exposure to the antidepressant fluoxetine impairs sexual motivation in adult male mice	Gouvêa	2008	Pharmacology, Biochemistry and Behavior	Records Excluded- Title/Abstract Screening: irrelevant to the research question
First search	Maternal factors and preoperative nutrition in children with mild cases of congenital heart disease.	Qin	2019	Japan Journal of Nursing Science	Records Excluded- Title/Abstract Screening: irrelevant to the research question
First search	Maternal food insecurity in low-income countries: Revisiting its causes and consequences for maternal and neonatal health	Iqbal	2021	Journal of Agriculture and Food Research	Records Excluded- Title/Abstract Screening: irrelevant to the research question
First search	Maternal height and child growth patterns	Addo	2013	The Journal of pediatrics	Records Excluded- Title/Abstract Screening: irrelevant to the research question
First search	Maternal high fat diet consumption during the perinatal period programs offspring behavior	Sullivan	2014	Physiology & Behavior	Records Excluded- Title/Abstract Screening: irrelevant to the research question
First search	Maternal high-fat diet programming of the neuroendocrine system and behavior	Sullivan	2015	Hormones and Behavior	Records Excluded- Title/Abstract Screening: irrelevant to the research question
First search	Maternal HIV does not affect resiliency among uninfected/HIV exposed South African children from birth to 5 years of age	Rotheram-Borus	2019	Aids	Records Excluded- Title/Abstract Screening: irrelevant to the research question
First search	Maternal iron deficiency anemia affects postpartum emotions and cognition	Beard	2005	J. Nutr.	Records Excluded- Title/Abstract Screening: irrelevant to the research question
First search	Maternal iron status and depressive symptoms in rural Bangladesh	English	2013	FASEB J.	Records Excluded- Title/Abstract Screening: irrelevant to the research question
First search	Maternal mental health and child development in Asian immigrant mothers in Taiwan.	Chou	2010	J Formos Med Assoc	Records Excluded- Title/Abstract Screening: irrelevant to the research question
First search	Maternal mental health and its association with infant growth at 6 months in ethnic groups: results from the Born-in-Bradford birth cohort study.	Traviss	2012	PLoS One	Records Excluded- Title/Abstract Screening: irrelevant to the research question
First search	Maternal mental health and maternal and child nutrition in eastern democratic Republic of Congo: A mixed methods study	Emerson	2019		Records Excluded- Title/Abstract Screening: irrelevant to the research question
First search	Maternal mental health symptoms are positively related to emotional and restrained eating attitudes in a statewide sample of mothers participating in a supplemental nutrition program for women, infants and young children.	Emerson	2017	Matern Child Nutr	Records Excluded- Title/Abstract Screening: irrelevant to the research question
First search	Maternal mental health: program and policy implications.	Engle	2009	Am J Clin Nutr	Records Excluded- Title/Abstract Screening: irrelevant to the research question
First search	Maternal morbidities in Ghana: Risk factors and effect on newborn health outcomes	Agbozo	2018	Int. J. Gynecol. Obstet.	Records Excluded- Title/Abstract Screening: irrelevant to the research question
First search	Maternal multiple micronutrient supplementation and other biomedical and socioenvironmental influences on children's cognition at age 9-12 years in Indonesia: follow-up of the SUMMIT randomised trial.	Prado	2017	Lancet Glob Health	Records Excluded- Title/Abstract Screening: irrelevant to the research question
First search	Maternal Nutrition and Offspring Stress Response-Implications for Future Development of Non-Communicable Disease: A Perspective From India	Krishnaveni	2019	Frontiers in Psychiatry	Records Excluded- Title/Abstract Screening: irrelevant to the research question
First search	Maternal nutrition and perinatal survival	Rush	2001	Nutrition reviews	Records Excluded- Title/Abstract Screening: irrelevant to the research question
First search	Maternal obesity and perinatal depression: An updated literature review	Pavlik	2020	Cureus	Records Excluded- Title/Abstract Screening: irrelevant to the research question
First search	Maternal perinatal mental health and infant and toddler neurodevelopment - Evidence from low and middle-income countries. A systematic review	Burger	2020	Journal of Affective Disorders	Records Excluded- Title/Abstract Screening: irrelevant to the research question
First search	Maternal postnatal depression and child growth: a European cohort study	Grote	2010	BMC pediatrics	Records Excluded- Title/Abstract Screening: irrelevant to the research question
First search	Maternal postpartum depression and infant social withdrawal among human immunodeficiency virus (HIV) positive mother-infant dyads	Hartley	2010	Psychology, Health & Medicine	Records Excluded- Title/Abstract Screening: irrelevant to the research question
First search	Maternal post-traumatic stress and depression symptoms and outcomes after NICU discharge in a low-income sample: a cross-sectional study	Gateau	2021	BMC pregnancy and childbirth	Records Excluded- Title/Abstract Screening: irrelevant to the research question
First search	Maternal prenatal psychosocial stress and prepregnancy BMI associations with fetal iron status.	Campbell	2020	Current Developments in Nutrition	Records Excluded- Title/Abstract Screening: irrelevant to the research question
First search	Maternal prenatal stress and placental gene expression of NR3C1 and HSD11B2: The effects of maternal ethnicity	Capron	2018	Psychoneuroendocrinology	Records Excluded- Title/Abstract Screening: irrelevant to the research question
First search	Maternal psychiatric morbidity and childhood malnutrition.	Ejaz	2012	Pakistan Journal of Medical Sciences	Records Excluded- Title/Abstract Screening: irrelevant to the research question
First search	Maternal psychological distress and appraisal of parenting experience predict social-emotional development of Kenyan infants	Watts	2018	Early Child Development and Care	Records Excluded- Title/Abstract Screening: irrelevant to the research question
First search	Maternal Psychological Distress and Perceived Impact on Child Feeding Practices in South Kivu, DR Congo	Emerson	2017	Food and Nutrition Bulletin	Records Excluded- Title/Abstract Screening: irrelevant to the research question
First search	Maternal psychological morbidity and low birth weight in India.	Patel	2006	Br J Psychiatry	Records Excluded- Title/Abstract Screening: irrelevant to the research question
First search	Maternal risk factors for abnormal placental growth: the national collaborative perinatal project	Baptiste-Roberts	2008	BMC pregnancy and childbirth	Records Excluded- Title/Abstract Screening: irrelevant to the research question
First search	Maternal sensitivity and mental health: does an early childhood intervention programme have an impact?	Brahm	2016	Fam Pract	Records Excluded- Title/Abstract Screening: irrelevant to the research question
First search	Maternal-fetal attachment and neonatal outcomes: The role of emotional health and intimate partner violence in a sample of low income African American women.	Alhusen	2011		Records Excluded- Title/Abstract Screening: irrelevant to the research question
First search	Mental disorders in pregnancy and 5-8 years after delivery	Rondo	2016	Global Mental Health	Records Excluded- Title/Abstract Screening: irrelevant to the research question
First search	Mental disorders in pregnancy and newborn conditions: longitudinal study with pregnant women attended in primary care.	Costa	2018	Cien Saude Colet	Records Excluded- Title/Abstract Screening: irrelevant to the research question
First search	Mental health among single and partnered parents in South Korea	Kong	2017	Plos One	Records Excluded- Title/Abstract Screening: irrelevant to the research question
First search	Mental health context of food insecurity: A representative cohort of families with young children	Melchior	2009	Pediatrics	Records Excluded- Title/Abstract Screening: irrelevant to the research question
First search	Mental health predictors of breastfeeding initiation and continuation among HIV infected and uninfected women in a South African birth cohort study	Thomas	2017	Prev. Med.	Records Excluded- Title/Abstract Screening: irrelevant to the research question
First search	Mental health symptoms and their relations with dietary diversity and nutritional status among mothers of young children in eastern Democratic Republic of the Congo.	Emerson	2020	BMC Public Health	Records Excluded- Title/Abstract Screening: irrelevant to the research question
First search	Micronutrient deficiencies and cognitive functioning.	Black	2003	J Nutr	Records Excluded- Title/Abstract Screening: irrelevant to the research question
First search	Midwives' feelings about the post-partum care of women with severe mental illness: A qualitative analysis	Dubreucq	2020	Encephale-Revue De Psychiatrie Clinique Biologique Et Therapeutique	Records Excluded- Title/Abstract Screening: irrelevant to the research question
First search	Mieloencefalitis protozoaria equina. Primer informe de una caso en México	Fuentes Gutiérrez	2001	Rev. sanid. mil	Records Excluded- Title/Abstract Screening: irrelevant to the research question
First search	Migrant women's experiences of pregnancy, childbirth and maternity care in European countries: A systematic review	Fair	2020	Plos One	Records Excluded- Title/Abstract Screening: irrelevant to the research question
First search	Migration and perinatal mental health in women from low- and middle-income countries: a systematic review and meta-analysis.	Fellmeth	2017	BJOG	Records Excluded- Title/Abstract Screening: irrelevant to the research question
First search	Milk intake during pregnancy is inversely associated with the risk of postpartum depressive symptoms in Japan: the Kyushu Okinawa Maternal and Child Health Study.	Miyake	2016	Nutr Res	Records Excluded- Title/Abstract Screening: irrelevant to the research question
First search	Minor hemoglobins HbA2 and HbF associate with disease severity in bipolar disorder with a likely protective role of HbA2 against post-partum episodes	İnce	2013	Journal of Affective Disorders	Records Excluded- Title/Abstract Screening: irrelevant to the research question
First search	Mode of delivery and child and adolescent psychological well-being: Evidence from Hong Kong's "Children of 1997" birth cohort.	Leung	2017	Sci Rep	Records Excluded- Title/Abstract Screening: irrelevant to the research question
First search	Modeling multiple risks during infancy to predict quality of the caregiving environment: contributions of a person-centered approach.	Lanza	2011	Infant Behav Dev	Records Excluded- Title/Abstract Screening: irrelevant to the research question
First search	Molecular and behavioral profiling of dbx1-derived neurons in the arcuate, lateral and ventromedial hypothalamic nuclei	Sokolowski	2016	Neural Development	Records Excluded- Title/Abstract Screening: irrelevant to the research question
First search	Mongolian women's experiences of mental health during pregnancy and after childbirth	Trop	2016	Ann. of Global Health	Records Excluded- Title/Abstract Screening: irrelevant to the research question
First search	Monitoring and Managing Depressive Symptoms in Adolescents with Epilepsy	Coppola	2020	Brain-Broad Research in Artificial Intelligence and Neuroscience	Records Excluded- Title/Abstract Screening: irrelevant to the research question
First search	Morbidity and undernutrition are associated with impaired neurodevelopment among HIV-exposed infants in Tanzania	McDonald	2012	FASEB J.	Records Excluded- Title/Abstract Screening: irrelevant to the research question
First search	Morphological aspects of the embryonic development of the TMJ in rats (Rattus norvegicus albinus) treated with fluoxetine	Cavalcanti	2009	Int. j. morphol	Records Excluded- Title/Abstract Screening: irrelevant to the research question
First search	Mortalidad neonatal: enfrentando el futuro	Faneite	2011	Gac. med. Caracas	Records Excluded- Title/Abstract Screening: irrelevant to the research question
First search	MORTALIDAD PERINATAL HOSPITALARIA EN EL PERÚ: FACTORES DE RIESGO	Ticona	2005	Rev. chil. obstet. ginecol	Records Excluded- Title/Abstract Screening: irrelevant to the research question
First search	Mothers' depressive symptoms and their children's Turkish heritage language vocabulary development	Willard	2019	International Journal of Bilingualism	Records Excluded- Title/Abstract Screening: irrelevant to the research question
First search	'Mothers moving towards empowerment' intervention to reduce stigma and improve treatment adherence in pregnant women living with HIV in Botswana: study protocol for a pragmatic clinical trial.	Poku	2020	Trials	Records Excluded- Title/Abstract Screening: irrelevant to the research question
First search	Multidimensional predictors of common mental disorders among Indian mothers of 6-to 24-month-old children living in disadvantaged rural villages with women's self-help groups: A cross-sectional analysis	Scott	2020	Plos One	Records Excluded- Title/Abstract Screening: irrelevant to the research question
First search	Multiple risk factors during pregnancy in South Africa: the need for a horizontal approach to perinatal care.	Tomlinson	2014	Prev Sci	Records Excluded- Title/Abstract Screening: irrelevant to the research question
First search	Mutual regulation between infant facial affect and maternal touch in depressed and nondepressed dyads.	Egmose	2018	Infant Behav Dev	Records Excluded- Title/Abstract Screening: irrelevant to the research question
First search	National disability-adjusted life years (DALYs) for 257 diseases and injuries in Ethiopia, 1990-2015: findings from the global burden of disease study 2015	Misganaw	2017	Popul Health Metr	Records Excluded- Title/Abstract Screening: irrelevant to the research question
First search	Native American children and school readiness: A nationally representative study of individual and cumulative risks	Riser	2019	Children and Youth Services Review	Records Excluded- Title/Abstract Screening: irrelevant to the research question
First search	Necesidades de salud en áreas urbanas marginadas de México	Reyes-Morales	2009	Rev Panam Salud Publica	Records Excluded- Title/Abstract Screening: irrelevant to the research question
First search	Neighborhood Poverty Histories and Physical Activity Among Children: Findings From the Geographic Research on Wellbeing (GROW) Study	Kim	2020	American Journal of Health Promotion	Records Excluded- Title/Abstract Screening: irrelevant to the research question
First search	Neonatal exposure to cocaine: Altered dopamine levels in the amygdala and behavioral outcomes in the developing rat	Summavielle	2002	Cellular and molecular mechanisms of drugs of abuse II: Cocaine, substituted amphetamines, GHB, and opiates.	Records Excluded- Title/Abstract Screening: irrelevant to the research question
First search	Neonatal NMDA receptor blockade alters anxiety-and depression-related behaviors in a sex-dependent manner in mice	Amani	2013	Neuropharmacology	Records Excluded- Title/Abstract Screening: irrelevant to the research question
First search	Neonatal Nurses NICU Quality Improvement Embracing EBP Recommendations to Provide Parent Psychosocial Support	Purdy	2017	Advances in Neonatal Care	Records Excluded- Title/Abstract Screening: irrelevant to the research question
First search	Neonatal outcomes and its association among gestational diabetes mellitus with and without depression, anxiety and stress symptoms in Malaysia: A cross-sectional study.	Lee	2020	Midwifery	Records Excluded- Title/Abstract Screening: irrelevant to the research question
First search	Neonatal tactile stimulation decreases depression-like and anxiety-like behaviors and potentiates sertraline action in young rats	Freitas	2015	International Journal of Developmental Neuroscience	Records Excluded- Title/Abstract Screening: irrelevant to the research question
First search	Neonatal treatment with fluoxetine reduces depressive behavior induced by forced swim in adult rats	Mendes-da-Silva	2002	Arquivos de Neuro-Psiquiatria	Records Excluded- Title/Abstract Screening: irrelevant to the research question
First search	Neumonía grave en terapia intensiva pediátrica. Estudio de algunas variables	García Alvarez	2015	Rev. inf.cient	Records Excluded- Title/Abstract Screening: irrelevant to the research question
First search	Neurocognitive testing in West African children 3-6 years of age: Challenges and implications for data analyses.	Bodeau-Livinec	2019	Brain Res Bull	Records Excluded- Title/Abstract Screening: irrelevant to the research question
First search	Neurodevelopment: The impact of nutrition and inflammation during adolescence in low-resource settings	Galler	2017	Pediatrics	Records Excluded- Title/Abstract Screening: irrelevant to the research question
First search	Neurodevelopment: The Impact of Nutrition and Inflammation During Preconception and Pregnancy in Low-Resource Settings.	Vohr	2017	Pediatrics	Records Excluded- Title/Abstract Screening: irrelevant to the research question
First search	Neurodevelopmental outcome of HIV-exposed but uninfected infants in the Mother and Infants Health Study, Cape Town, South Africa	Springer	2018	Tropical Medicine & International Health	Records Excluded- Title/Abstract Screening: irrelevant to the research question
First search	Neurodevelopmental outcomes in HIV-infected and uninfected African children	Debeaudrap	2018	Aids	Records Excluded- Title/Abstract Screening: irrelevant to the research question
First search	Neuronal damage and changes in the expression of muscarinic acetylcholine receptor subtypes in the neonatal rat cerebral cortical upon exposure to sparteine, a quinolizidine alkaloid	Flores-Soto	2006	International Journal of Developmental Neuroscience	Records Excluded- Title/Abstract Screening: irrelevant to the research question
First search	Neurotrophic actions of leptin in the developing hippocampus	Bland	2018		Records Excluded- Title/Abstract Screening: irrelevant to the research question
First search	New intervention approach for prevention of low birthweight.	Martínez Mahiques	2011	Revista Cubana de Salud Pública	Records Excluded- Title/Abstract Screening: irrelevant to the research question
First search	Newborn birth-weight of pregnant women on methadone or buprenorphine maintenance treatment: A national contingency management approach trial.	Peles	2017	Am J Addict	Records Excluded- Title/Abstract Screening: irrelevant to the research question
First search	No association between antenatal common mental disorders in low-obstetric risk women and adverse birth outcomes in their offspring: results from the CDS study in Ghana and CÃ´te D'Ivoire.	Bindt	2013	PLoS One	Records Excluded- Title/Abstract Screening: irrelevant to the research question
First search	No data, no problem, no action: parenting programs in low-income countries. Making the social-emotional outcomes more visible.	Tinajero	2016	Child Care Health Dev	Records Excluded- Title/Abstract Screening: irrelevant to the research question
First search	No. 367-2019 Canadian Guideline for Physical Activity throughout Pregnancy	Mottola	2018	Journal of Obstetrics and Gynaecology Canada	Records Excluded- Title/Abstract Screening: irrelevant to the research question
First search	Noncommunicable Disease Risk Factors Among Adolescent Boys and Girls in Bangladesh: Evidence From a National Survey.	Urmy	2020	Osong Public Health & Research Perspectives	Records Excluded- Title/Abstract Screening: irrelevant to the research question
First search	NON-FORMAL EDUCATIONAL PRACTICES IN SOCIAL SERVICE "OBSERVED HOUSING"	Ranev	2018	Pedagogika-Pedagogy	Records Excluded- Title/Abstract Screening: irrelevant to the research question
First search	Novel interventions to reduce stress and overeating in overweight pregnant women: A feasibility study	Laraia	2018	Maternal and Child Health Journal	Records Excluded- Title/Abstract Screening: irrelevant to the research question
First search	Nursing Child Assessment Satellite Training Parent-Child Interaction Scales: Comparing American and Canadian Normative and High-Risk Samples.	Letourneau	2018	J Pediatr Nurs	Records Excluded- Title/Abstract Screening: irrelevant to the research question
First search	Nutrición y función respiratoria	Díaz	2003	Acta med. Hosp. Clin. Quir. Hermanos Ameijeiras	Records Excluded- Title/Abstract Screening: irrelevant to the research question
First search	Nutrition during pregnancy and early development (NuPED) in urban South Africa: a study protocol for a prospective cohort.	Symington	2018	BMC Pregnancy Childbirth	Records Excluded- Title/Abstract Screening: irrelevant to the research question
First search	Nutrition Interventions Integrated into an Existing Maternal, Neonatal, and Child Health Program Reduce Food Insecurity Among Recently Delivered and Pregnant Women in Bangladesh	Frongillo	2019	Journal of Nutrition	Records Excluded- Title/Abstract Screening: irrelevant to the research question
First search	Nutrition, Hygiene and Stimulation Education for Impoverished Mothers in Rural Uganda: Effect on Maternal Depression Symptoms and Their Associations to Child Development Outcomes.	Atukunda	2019	Nutrients	Records Excluded- Title/Abstract Screening: irrelevant to the research question
First search	Nutritional interventions for preventing stunting in children (birth to 59 months) living in urban slums in low‐and middle‐income countries (LMIC)	Goudet	2019	Cochrane Database of Systematic Reviews	Records Excluded- Title/Abstract Screening: irrelevant to the research question
First search	Nutritional status, psychological well-being and the quality of life of AIDS orphans in rural Henan Province, China.	He	2007	Tropical Medicine and International Health	Records Excluded- Title/Abstract Screening: irrelevant to the research question
First search	Nutritional-assistance programs play a critical role in reducing food insecurity	Frank	2010	Pediatrics	Records Excluded- Title/Abstract Screening: irrelevant to the research question
First search	O impacto de uma psicoterapia breve pais-bebê para as representações acerca da maternidade no contexto da depressão	Schwengber	2009	Psico (Porto Alegre)	Records Excluded- Title/Abstract Screening: irrelevant to the research question
First search	Obesity and anxiety during pregnancy and postpartum: A systematic review	Nagl	2015	Journal of Affective Disorders	Records Excluded- Title/Abstract Screening: irrelevant to the research question
First search	Obesity and mental disorders during pregnancy and postpartum: a systematic review and meta-analysis	Molyneaux	2014	Obstetrics & Gynecology	Records Excluded- Title/Abstract Screening: irrelevant to the research question
First search	Obesity and undernutrition in a very-low-income population in the city of Maceio, northeastern Brazil	Florêncio	2001	British Journal of Nutrition	Records Excluded- Title/Abstract Screening: irrelevant to the research question
First search	Obesity and weight gain in pregnancy and postpartum: an evidence review of lifestyle interventions to inform maternal and child health policies	Farpour-Lambert	2018	Frontiers in endocrinology	Records Excluded- Title/Abstract Screening: irrelevant to the research question
First search	Obesity in low-and middle-income countries: burden, drivers, and emerging challenges	Ford	2017	Annual review of public health	Records Excluded- Title/Abstract Screening: irrelevant to the research question
First search	Obesity in pregnancy	Chodankar	2018	Obstet. Gynaecol. Reprod. Med.	Records Excluded- Title/Abstract Screening: irrelevant to the research question
First search	Obesity in pregnancy: implications for the mother and lifelong health of the child. A consensus statement	Poston	2011	Pediatric research	Records Excluded- Title/Abstract Screening: irrelevant to the research question
First search	Obesity risk among preschoolers: The role of parental stressors and children's emotional regulation skills	Sharif	2017		Records Excluded- Title/Abstract Screening: irrelevant to the research question
First search	Obstetric and psychosocial risk factors associated with maternity blues	Gerli	2021	Journal of Maternal-Fetal & Neonatal Medicine	Records Excluded- Title/Abstract Screening: irrelevant to the research question
First search	Obstetric and psychosocial risk factors for Australian-born and non-Australian born women and associated pregnancy and birth outcomes: a population based cohort study.	Dahlen	2015	BMC Pregnancy & Childbirth	Records Excluded- Title/Abstract Screening: irrelevant to the research question
First search	Obstetrical and perinatal outcome in pregnant women with extrapulmonary tuberculosis.	Yadav	2019	Indian J Tuberc	Records Excluded- Title/Abstract Screening: irrelevant to the research question
First search	Obstetrical complications and the development of postpartum depressive symptoms: a prospective survey of the MATQUID cohort	Verdoux	2002	Acta Psychiatrica Scandinavica	Records Excluded- Title/Abstract Screening: irrelevant to the research question
First search	Obstetrical, pregnancy and socio-economic predictors for new-onset severe postpartum psychiatric disorders in primiparous women	Meltzer-Brody	2017	Psychological Medicine	Records Excluded- Title/Abstract Screening: irrelevant to the research question
First search	Occupational lifestyle diseases: an emerging issue.	Sharma	2009	Indian Journal of Occupational & Environmental Medicine	Records Excluded- Title/Abstract Screening: irrelevant to the research question
First search	Occupational Physical Activity and Weight-Related Outcomes in Immigrant Mothers	Sliwa	2016	Am. J. Prev. Med.	Records Excluded- Title/Abstract Screening: irrelevant to the research question
First search	Omega-3 fatty acid addition during pregnancy.	Middleton	2018	Cochrane Database of Systematic Reviews	Records Excluded- Title/Abstract Screening: irrelevant to the research question
First search	On the Stability of Reported Pregnancy Intentions from Pregnancy to 1-Year Postnatally: Impact of Choice of Measure, Timing of Assessment, Women's Characteristics and Outcome of Pregnancy.	Hall	2019	Matern Child Health J	Records Excluded- Title/Abstract Screening: irrelevant to the research question
First search	Onset and persistence of postpartum depression in an inner-city maternal health clinic system	Yonkers	2001	American Journal of Psychiatry	Records Excluded- Title/Abstract Screening: irrelevant to the research question
First search	Open angle glaucoma-trends in management	Sood	2010	J. Int. Med. Sci. Acad.	Records Excluded- Title/Abstract Screening: irrelevant to the research question
First search	Open bite: diagnosis, treatment and stability	Matsumoto	2012	Braz. dent. j	Records Excluded- Title/Abstract Screening: irrelevant to the research question
First search	Oral anti-diabetic pharmacological therapies for the treatment of women with gestational diabetes	Brown	2017	Cochrane Database Syst. Rev.	Records Excluded- Title/Abstract Screening: irrelevant to the research question
First search	Organochlorine pesticide residues in breast milk and maternal psychopathologies and infant growth from suburban area of Ankara, Turkey.	Yalçın	2015	Int J Environ Health Res	Records Excluded- Title/Abstract Screening: irrelevant to the research question
First search	Orthopedic cervical headgear in Class II treatment: case report	Enoki	2003	Braz. dent. j	Records Excluded- Title/Abstract Screening: irrelevant to the research question
First search	Osteotomía femoral distal en una joven con raquitismo renal	Pintos	2001	Rev. Asoc. Méd. Argent	Records Excluded- Title/Abstract Screening: irrelevant to the research question
First search	Outcome of low birth weight infants in Diyala province of Iraq.	Obaid	2011	J Trop Pediatr	Records Excluded- Title/Abstract Screening: irrelevant to the research question
First search	Outcomes and morbidities of patients who survive haemoglobin Bart's hydrops fetalis syndrome: 20-year retrospective review	Chan	2018	Hong Kong Medical Journal	Records Excluded- Title/Abstract Screening: irrelevant to the research question
First search	Pacific Islands Families (PIF) study: Behavioural problems during childhood	Paterson	2013	Journal of Child and Family Studies	Records Excluded- Title/Abstract Screening: irrelevant to the research question
First search	Paraprofessional-delivered home-visiting intervention for American Indian teen mothers and children: 3-year outcomes from a randomized controlled trial.	Barlow	2015	Am J Psychiatry	Records Excluded- Title/Abstract Screening: irrelevant to the research question
First search	Parent emotional distress and feeding styles in low-income families. The role of parent depression and parenting stress.	Hughes	2015	Appetite	Records Excluded- Title/Abstract Screening: irrelevant to the research question
First search	Parental depression and nutrition: findings from a cross-sectional household survey in Nepal.	Adhikari	2020	Public Health Nutrition	Records Excluded- Title/Abstract Screening: irrelevant to the research question
First search	Parental Education and Youth Inhibitory Control in the Adolescent Brain Cognitive Development (ABCD) Study: Blacks' Diminished Returns	Assari	2020	Brain Sciences	Records Excluded- Title/Abstract Screening: irrelevant to the research question
First search	Parental Education Better Helps White than Black Families Escape Poverty: National Survey of Children's Health	Assari	2018	Economies	Records Excluded- Title/Abstract Screening: irrelevant to the research question
First search	Parental hormones are associated with crop loss and family sickness following catastrophic flooding in lowland Bolivia	Trumble	2018	Physiology & Behavior	Records Excluded- Title/Abstract Screening: irrelevant to the research question
First search	Parental mental health and child development from six to thirty-six months in a birth cohort study in Taiwan.	Lung	2009	J Perinat Med	Records Excluded- Title/Abstract Screening: irrelevant to the research question
First search	Parental Mental Health Associated With Child Overweight and Obesity, Examined Within Rural and Urban Settings, Stratified by Income	Foster	2020	Journal of Rural Health	Records Excluded- Title/Abstract Screening: irrelevant to the research question
First search	Parental optimism about childhood obesity-related disease risks	Wright	2017	International Journal of Obesity	Records Excluded- Title/Abstract Screening: irrelevant to the research question
First search	Parent-Child Cohesion, Basic Psychological Needs Satisfaction, and Emotional Adaptation in Left-Behind Children in China: An Indirect Effects Model	Shao	2018	Frontiers in Psychology	Records Excluded- Title/Abstract Screening: irrelevant to the research question
First search	Parenting and poverty: A complex interaction	Tomlinson	2010	Parenthood and mental health: A bridge between infant and adult psychiatry.	Records Excluded- Title/Abstract Screening: irrelevant to the research question
First search	Parenting self-efficacy, parent depression, and healthy childhood behaviors in a low-income minority population: A cross-sectional analysis	Heerman	2017	Maternal and Child Health Journal	Records Excluded- Title/Abstract Screening: irrelevant to the research question
First search	Parenting Skills and Emotional Availability: An RCT.	Yousafzai	2015	Pediatrics	Records Excluded- Title/Abstract Screening: irrelevant to the research question
First search	Parents' Perception of Child Weight Status, Risk Factors and Health Concern of Childhood Obesity: A Systematic Review	Beshti	2020	International Journal of Life Science and Pharma Research	Records Excluded- Title/Abstract Screening: irrelevant to the research question
First search	Parents perceptions for the causes of intellectual disability in their children in jordan	Aqilan	2020	Res. J. Med. Sci.	Records Excluded- Title/Abstract Screening: irrelevant to the research question
First search	Partner support as a predictor of maternal alcohol consumption and depressive symptoms during pregnancy, and subsequent effects on infant neuro developmental outcomes	Kautz	2020	Alcohol. Clin. Exp. Res.	Records Excluded- Title/Abstract Screening: irrelevant to the research question
First search	Paternal influences from early pregnancy to postpartum years on child development: A longitudinal study.	Wang	2020	J Affect Disord	Records Excluded- Title/Abstract Screening: irrelevant to the research question
First search	Pathways to inflammation in adolescence through early adversity, childhood depressive symptoms, and body mass index: A prospective longitudinal study of Chilean infants.	Reid	2020	Brain Behav Immun	Records Excluded- Title/Abstract Screening: irrelevant to the research question
First search	Patient blood management in obstetrics	Rondinelli	2019	Blood Transfusion	Records Excluded- Title/Abstract Screening: irrelevant to the research question
First search	Peramivir: A new drug for influenza	Martin	2011	Infect. Dis. Clin. Pract.	Records Excluded- Title/Abstract Screening: irrelevant to the research question
First search	Perceived Feasibility, Acceptability, and Cultural Adaptation for a Mental Health Intervention in Rural Haiti	Zubieta	2020	Culture Medicine and Psychiatry	Records Excluded- Title/Abstract Screening: irrelevant to the research question
First search	Percepção e vivências de crianças e adolescentes submetidas ao trabalho: estudo exploratório / Perception and experiences of children and adolescents submitted to work: an exploratory study / Percepción y vivencias de niños y adolescentes sometidos al trabajo: estudio exploratorio	Monteiro	2018	Online braz. j. nurs. (Online)	Records Excluded- Title/Abstract Screening: irrelevant to the research question
First search	Percepções sobre uma intervenção on-line para adolescentes com excesso de peso/obesidade: estudo preliminar	Félix	2020	Saude e pesqui. (Impr.)	Records Excluded- Title/Abstract Screening: irrelevant to the research question
First search	Perceptions and experiences of caregivers of severely malnourished children receiving inpatient care in Malawi: An exploratory study	Ware	2018	Malawi Med J	Records Excluded- Title/Abstract Screening: irrelevant to the research question
First search	Perfiles psicopatológicos de niños obesos y desnutridos medidos con el CBCL/6-18	Portillo-Reyes	2016	Rev. latinoam. psicol	Records Excluded- Title/Abstract Screening: irrelevant to the research question
First search	Perinatal and early life factors associated with symptoms of depression in Brazilian children.	Pereira	2012	BMC Public Health	Records Excluded- Title/Abstract Screening: irrelevant to the research question
First search	Perinatal complications	Davis	2011	Handbook of pediatric neuropsychology.	Records Excluded- Title/Abstract Screening: irrelevant to the research question
First search	Perinatal depression and associated factors among reproductive aged group women at Goba and Robe Town of Bale Zone, Oromia Region, South East Ethiopia.	Tefera	2015	Matern Health Neonatol Perinatol	Records Excluded- Title/Abstract Screening: irrelevant to the research question
First search	Perinatal depression and birth outcomes in a Healthy Start project	Smith	2011	Maternal and child health journal	Records Excluded- Title/Abstract Screening: irrelevant to the research question
First search	Perinatal depression screening practices in a large health system: identifying current state and assessing opportunities to provide more equitable care	Sidebottom	2021	Archives of women's mental health	Records Excluded- Title/Abstract Screening: irrelevant to the research question
First search	Perinatal depression treated by community health workers.	Patel	2008	Lancet	Records Excluded- Title/Abstract Screening: irrelevant to the research question
First search	Perinatal depression: Challenges and opportunities	Dagher	2021	Journal of Women's Health	Records Excluded- Title/Abstract Screening: irrelevant to the research question
First search	Perinatal depression: prevalence, risks, and the nutrition link—a review of the literature	Leung	2009	Journal of the American Dietetic Association	Records Excluded- Title/Abstract Screening: irrelevant to the research question
First search	Perinatal depressive and anxiety symptoms of pregnant women during the coronavirus disease 2019 outbreak in China.	Wu	2020	American Journal of Obstetrics & Gynecology	Records Excluded- Title/Abstract Screening: irrelevant to the research question
First search	Perinatal exposure to high-fat diet programs energy balance, metabolism and behavior in adulthood	Sullivan	2011	Neuroendocrinology	Records Excluded- Title/Abstract Screening: irrelevant to the research question
First search	Perinatal mental health: New data regarding risk factors and treatment considerations	Freeman	2009	The Journal of Clinical Psychiatry	Records Excluded- Title/Abstract Screening: irrelevant to the research question
First search	Perinatal outcome in an obstetric cohort of Mozambican women	Osman	2001	Journal of tropical pediatrics	Records Excluded- Title/Abstract Screening: irrelevant to the research question
First search	Perinatal outcome of newborns with low Apgar score, at the Hospital Hipolito Unanue Tacna-Peru, 2002-2016	Acero Viera	2019	Revista Peruana De Ginecologia Y Obstetricia	Records Excluded- Title/Abstract Screening: irrelevant to the research question
First search	Peripartum cardiomyopathy (PPCM)	Pujić	2017	J. Perinat. Med.	Records Excluded- Title/Abstract Screening: irrelevant to the research question
First search	Perplexing perinatal practices	Isaacs	2018	J. Paediatr. Child Health	Records Excluded- Title/Abstract Screening: irrelevant to the research question
First search	Persistent impact of maternal malnutrition on the central serotonin system: Increased risk for mood dysregulation	Ye	2017		Records Excluded- Title/Abstract Screening: irrelevant to the research question
First search	Pharmacotherapy for depression and bipolar disorder during lactation: A framework to aid decision making	Sprague	2020	Seminars in Perinatology	Records Excluded- Title/Abstract Screening: irrelevant to the research question
First search	Physical activity and biological maturation: a systematic review	Bacil	2015	Rev. paul. pediatr	Records Excluded- Title/Abstract Screening: irrelevant to the research question
First search	Physical activity and health in Chinese children and adolescents: expert consensus statement (2020)	Chen	2020	British Journal of Sports Medicine	Records Excluded- Title/Abstract Screening: irrelevant to the research question
First search	Physical activity, chronic stress, and inflammation in mothers during the first postpartum year	Guardino	2015		Records Excluded- Title/Abstract Screening: irrelevant to the research question
First search	Ponderal, behavioral, and brain electrophysiological effects of caffeine on the immature rat	Chagas	2018	Journal of Caffeine and Adenosine Research	Records Excluded- Title/Abstract Screening: irrelevant to the research question
First search	Poor early childhood outcomes attributable to maternal depression in Mexican women	de Castro	2017	Arch. Women's Ment. Health	Records Excluded- Title/Abstract Screening: irrelevant to the research question
First search	Poor sleep quality, antepartum depression and suicidal ideation among pregnant women	Gelaye	2017	J Affect Disord	Records Excluded- Title/Abstract Screening: irrelevant to the research question
First search	Post-extubation non-invasive ventilation in the pediatric intensive care unit: a multicenter study	Bonora	2018	Arch. argent. pediatr	Records Excluded- Title/Abstract Screening: irrelevant to the research question
First search	Post-natal care for the recently delivered obese women	Bick	2013	Obesity: A ticking time bomb for reproductive health.	Records Excluded- Title/Abstract Screening: irrelevant to the research question
First search	Postnatal depression among mothers in the United Arab Emirates: socio-cultural and physical factors.	Green	2006	Psychol Health Med	Records Excluded- Title/Abstract Screening: irrelevant to the research question
First search	Postnatal depression and faltering growth: a community study	O’Brien	2004	Pediatrics	Records Excluded- Title/Abstract Screening: irrelevant to the research question
First search	Postnatal depression and its association with adverse infant health outcomes in low- and middle-income countries: a systematic review and meta-analysis.	Dadi	2020	BMC Pregnancy & Childbirth	Records Excluded- Title/Abstract Screening: irrelevant to the research question
First search	Postnatal depression and its effects on child development: a review of evidence from low-and middle-income countries	Parsons	2012	British medical bulletin	Records Excluded- Title/Abstract Screening: irrelevant to the research question
First search	Postpartum anemia I: Definition, prevalence, causes, and consequences	Milman	2011	Ann. Hematol.	Records Excluded- Title/Abstract Screening: irrelevant to the research question
First search	Postpartum depression and breastfeeding in overweight/obese and non-obese mothers	Ertop	2020	J Pak Med Assoc	Records Excluded- Title/Abstract Screening: irrelevant to the research question
First search	Postpartum depression and its association with intimate partner violence and inadequate social support in Ethiopia: a systematic review and meta-analysis	Desta	2021	Journal of Affective Disorders	Records Excluded- Title/Abstract Screening: irrelevant to the research question
First search	Postpartum depression in North Indian women: Prevalence and risk factors	Gupta	2013	J. Obstet. Gynecol. India	Records Excluded- Title/Abstract Screening: irrelevant to the research question
First search	Post-partum depression in the community: a qualitative study from rural South India.	Savarimuthu	2010	Int J Soc Psychiatry	Records Excluded- Title/Abstract Screening: irrelevant to the research question
First search	Postpartum Depression Prevalence and Risk Factors in Turkey: A Systematic Review and Meta-Analysis	Ozcan	2017	Archives of Psychiatric Nursing	Records Excluded- Title/Abstract Screening: irrelevant to the research question
First search	Postpartum depression symptoms in survey-based research: a structural equation analysis	Wan Mohamed Radzi	2021	BMC Public Health	Records Excluded- Title/Abstract Screening: irrelevant to the research question
First search	Postpartum depressive symptoms across time and place: structural invariance of the Self-Reporting Questionnaire among women from the international, multi-site MAL-ED study.	Pendergast	2014	Journal of Affective Disorders	Records Excluded- Title/Abstract Screening: irrelevant to the research question
First search	Postpartum depressive symptoms following implementation of the 10 steps to successful breastfeeding program in Kinshasa, Democratic Republic of Congo: A cohort study.	Agler	2021	PLoS Med	Records Excluded- Title/Abstract Screening: irrelevant to the research question
First search	Postpartum depressive symptoms in the context of high social adversity and reproductive health threats: a population-based study	Azale	2018	International Journal of Mental Health Systems	Records Excluded- Title/Abstract Screening: irrelevant to the research question
First search	Postpartum maternal mental health is associated with cognitive development of HIV-exposed infants in Zimbabwe: a cross-sectional study.	Mebrahtu	2018	AIDS Care	Records Excluded- Title/Abstract Screening: irrelevant to the research question
First search	Postpartum obesity and weight gain among human immunodeficiency virus-infected and human immunodeficiency virus-uninfected women in South Africa	Bengtson	2020	Maternal & Child Nutrition	Records Excluded- Title/Abstract Screening: irrelevant to the research question
First search	Postpartum weight retention risk factors and relationship to obesity at 1 year	Endres	2015	Obstetrics & Gynecology	Records Excluded- Title/Abstract Screening: irrelevant to the research question
First search	Post-traumatic Stress Disorder and Antepartum Complications: a Novel Risk Factor for Gestational Diabetes and Preeclampsia	Shaw	2017	Paediatric and Perinatal Epidemiology	Records Excluded- Title/Abstract Screening: irrelevant to the research question
First search	Posttraumatic Stress Disorder and Associated Risk Factors Among Parents of Hospitalized Term and Preterm Neonates	Naeem	2019	Iranian Journal of Pediatrics	Records Excluded- Title/Abstract Screening: irrelevant to the research question
First search	Poverty, underdevelopment and infant mental health	Richter	2003	J. Paediatr. Child Health	Records Excluded- Title/Abstract Screening: irrelevant to the research question
First search	Poverty: the double burden of malnutrition in mothers and the intergenerational impact	Delisle	2008	Annals of the New York Academy of Sciences	Records Excluded- Title/Abstract Screening: irrelevant to the research question
First search	Pre- and postnatal exposure to intimate partner violence among South African HIV-infected mothers and infant developmental functioning at 12 months of age	Rodriguez	2018	Archives of Womens Mental Health	Records Excluded- Title/Abstract Screening: irrelevant to the research question
First search	Pre- and postnatal psychological wellbeing in Africa: a systematic review.	Sawyer	2010	J Affect Disord	Records Excluded- Title/Abstract Screening: irrelevant to the research question
First search	Preconceptional and maternal obesity: epidemiology and health consequences	Poston	2016	The lancet Diabetes & endocrinology	Records Excluded- Title/Abstract Screening: irrelevant to the research question
First search	Predicting Early Emergence of Childhood Obesity in Underserved Preschoolers	Heerman	2019	Journal of Pediatrics	Records Excluded- Title/Abstract Screening: irrelevant to the research question
First search	Prediction of perinatal depression from adolescence and before conception (VIHCS): 20-year prospective cohort study	Patton	2015	Lancet	Records Excluded- Title/Abstract Screening: irrelevant to the research question
First search	'Prediction of perinatal depression from adolescence and before conception (VIHCS): 20-year prospective cohort study': Erratum	Patton	2015	The Lancet	Records Excluded- Title/Abstract Screening: irrelevant to the research question
First search	Prediction of Postpartum Weight in Low-Income Mexican-Origin Women From Childhood Experiences of Abuse and Family Conflict.	Luecken	2016	Psychosomatic Medicine	Records Excluded- Title/Abstract Screening: irrelevant to the research question
First search	Predictors of 30-month outcome after perinatal depression: role of proton MRS and socioeconomic factors	Miller	2002	Pediatric research	Records Excluded- Title/Abstract Screening: irrelevant to the research question
First search	Predictors of alcohol use prior to pregnancy recognition among township women in Cape Town, South Africa	O'Connor	2011	Soc. Sci. Med.	Records Excluded- Title/Abstract Screening: irrelevant to the research question
First search	Predictors of antenatal depression among Jordanian pregnant women in their third trimester	Abujilban	2014	Health Care Women Int	Records Excluded- Title/Abstract Screening: irrelevant to the research question
First search	Predictors of exclusive breastfeeding at least 8 weeks among Asian and Native Hawaiian or other Pacific Islander race subgroups in Hawaii, 2004-2008	Hayes	2014	Matern Child Health J	Records Excluded- Title/Abstract Screening: irrelevant to the research question
First search	Predictors of nicotine dependence among adolescent waterpipe and cigarette smokers: a 6-year longitudinal analysis.	Kalan	2020	Drug and Alcohol Dependence	Records Excluded- Title/Abstract Screening: irrelevant to the research question
First search	Predictors of Postpartum Depression in Dubai, a Rapidly Growing Multicultural Society in the United Arab Emirates.	Alhammadi	2017	Psychiatr Danub	Records Excluded- Title/Abstract Screening: irrelevant to the research question
First search	Predictors of postpartum depression: prospective study of 264 women followed during pregnancy and postpartum	Gaillard	2014	Psychiatry research	Records Excluded- Title/Abstract Screening: irrelevant to the research question
First search	Predictors of postpartum glucose intolerance in women with gestational diabetes mellitus: A prospective cohort study in Ethiopia based on the updated diagnostic criteria	Muche	2020	BMJ Open	Records Excluded- Title/Abstract Screening: irrelevant to the research question
First search	Predictors of Quality of Life among Parents of Children with Chronic Diseases: A Cross-Sectional Study	Toledano-Toledano	2020	Healthcare	Records Excluded- Title/Abstract Screening: irrelevant to the research question
First search	Pregestational overweight and obesity and symptoms of postpartum depression: Data from the Birth in Brazil Study.	Fraga	2020	Journal of Affective Disorders	Records Excluded- Title/Abstract Screening: irrelevant to the research question
First search	Pregnancy and Birth Survey of the Fukushima Health Management Survey.	Ishii	2017	Asia Pac J Public Health	Records Excluded- Title/Abstract Screening: irrelevant to the research question
First search	Pregnant women living with HIV (WLH) supported at clinics by peer WLH: a cluster randomized controlled trial.	Richter	2014	AIDS Behav	Records Excluded- Title/Abstract Screening: irrelevant to the research question
First search	Pre-hospital period in patients with myocardial infarction in Turkey: Methodological and statistical pitfalls	Afifi	2007	Saudi Med. J.	Records Excluded- Title/Abstract Screening: irrelevant to the research question
First search	Pre-natal and post-natal anxiety in relation to pre-pregnancy obesity: A cohort study on Iranian pregnant women	Farshbaf-Khalili	2020	Caspian Journal of Internal Medicine	Records Excluded- Title/Abstract Screening: irrelevant to the research question
First search	Prenatal care and adverse pregnancy outcomes among women with depression: a nationwide population-based study.	Chen	2011	Canadian Journal of Psychiatry	Records Excluded- Title/Abstract Screening: irrelevant to the research question
First search	Prenatal co-exposure to manganese and depression and 24-months neurodevelopment.	Rocha	2018	Neurotoxicology	Records Excluded- Title/Abstract Screening: irrelevant to the research question
First search	Prenatal depression, fetal neurobehavior, and infant temperament: Novel insights on early neurodevelopment from a socioeconomically disadvantaged Indian cohort	Fernandes	2018	Development and Psychopathology	Records Excluded- Title/Abstract Screening: irrelevant to the research question
First search	Prenatal effects of fluoxetine on adaptive behavior and the cognitive domain in male rats during the prepubertal period of development	Butkevich	2019	Neuroscience and Behavioral Physiology	Records Excluded- Title/Abstract Screening: irrelevant to the research question
First search	Prenatal exposure to paint thinner alters postnatal development and behavior in mice	Malloul	2017	Frontiers in Behavioral Neuroscience	Records Excluded- Title/Abstract Screening: irrelevant to the research question
First search	Prenatal iron deficiency, neonatal ferritin, and infant cognitive function	Mireku	2016	Pediatrics	Records Excluded- Title/Abstract Screening: irrelevant to the research question
First search	Prenatal maternal depression associates with microstructure of right amygdala in neonates at birth.	Rifkin-Graboi	2013	Biol Psychiatry	Records Excluded- Title/Abstract Screening: irrelevant to the research question
First search	Prenatal maternal depression is associated with low birth weight through shorter gestational age in term infants in Korea.	Chang	2014	Early Hum Dev	Records Excluded- Title/Abstract Screening: irrelevant to the research question
First search	Prenatal Maternal Depressive Symptoms Predict Early Infant Health Concerns.	Coburn	2018	Matern Child Health J	Records Excluded- Title/Abstract Screening: irrelevant to the research question
First search	Prenatal maternal stress, fetal programming, and mechanisms underlying later psychopathologyâ€”A global perspective	Glover	2018	Development and Psychopathology	Records Excluded- Title/Abstract Screening: irrelevant to the research question
First search	Prenatal PM2.5 exposure and behavioral development in children from Mexico City	McGuinn	2020	Neurotoxicology	Records Excluded- Title/Abstract Screening: irrelevant to the research question
First search	Prenatal, Obstetric, Neonatal Outcomes and Contraceptive Behaviors in Women with Four or More Pregnancies	Akay	2017	International Journal of Child Health and Nutrition	Records Excluded- Title/Abstract Screening: irrelevant to the research question
First search	Prepregnancy body mass index and pregnancy weight gain: associations with preterm delivery	Schieve	2000	Obstetrics & Gynecology	Records Excluded- Title/Abstract Screening: irrelevant to the research question
First search	Pre-pregnancy body mass index moderates the effect of maternal depressive symptoms on small-for-gestational-age infants.	Tang	2013	Arch Gynecol Obstet	Records Excluded- Title/Abstract Screening: irrelevant to the research question
First search	Pre-pregnancy iodized salt improved children's cognitive development in randomized trial in Ethiopia.	Mohammed	2020	Maternal and Child Nutrition	Records Excluded- Title/Abstract Screening: irrelevant to the research question
First search	Pre-pregnancy maternal depressive symptoms and low birth weight and preterm birth outcomes: Assessment of adolescent background characteristics and birth outcomes in adulthood	Nkansah-Amankra	2018	Midwifery	Records Excluded- Title/Abstract Screening: irrelevant to the research question
First search	Prepregnancy obesity and a biobehavioral predictive model for postpartum depression	Ruyak	2016	Journal of Obstetric, Gynecologic, & Neonatal Nursing: Clinical Scholarship for the Care of Women, Childbearing Families, & Newborns	Records Excluded- Title/Abstract Screening: irrelevant to the research question
First search	Prepregnancy weight, inappropriate gestational weight gain, and smoking: Relationships to birth weight.	May	2007	Am J Hum Biol	Records Excluded- Title/Abstract Screening: irrelevant to the research question
First search	Presence of melamine in human milk and the evaluation of the effects on mother-infant pairs in a cohort study.	Yalçin	2020	Human & Experimental Toxicology	Records Excluded- Title/Abstract Screening: irrelevant to the research question
First search	Prevalence & consequences of anaemia in pregnancy	Kalaivani	2009	Indian J. Med. Res.	Records Excluded- Title/Abstract Screening: irrelevant to the research question
First search	Prevalence and associated factors for suicidal behaviours (ideation, planning, and attempt) among high school adolescents in Lagos, Nigeria	Adewuya	2020	European Child & Adolescent Psychiatry	Records Excluded- Title/Abstract Screening: irrelevant to the research question
First search	Prevalence and Associated Factors of Antenatal Depression among Women Attending Antenatal Care Service at Gondar University Hospital, Northwest Ethiopia	Ayele	2016	PLoS One	Records Excluded- Title/Abstract Screening: irrelevant to the research question
First search	Prevalence and associated factors of antenatal depression: Systematic reviews and meta-analyses	Yin	2021	Clinical psychology review	Records Excluded- Title/Abstract Screening: irrelevant to the research question
First search	Prevalence and associated factors of depressive and anxiety symptoms during pregnancy: a population based study in rural Bangladesh	Nasreen	2011	BMC Womens Health	Records Excluded- Title/Abstract Screening: irrelevant to the research question
First search	Prevalence and correlates of depression in late pregnancy among Nigerian women	Adewuya	2007	Depress Anxiety	Records Excluded- Title/Abstract Screening: irrelevant to the research question
First search	Prevalence and correlates of depression in pregnancy among Turkish women	Golbasi	2010	Matern Child Health J	Records Excluded- Title/Abstract Screening: irrelevant to the research question
First search	Prevalence and correlates of depressive symptoms in secondary school children in Dhaka city, Bangladesh	Khan	2020	Ethnicity & Health	Records Excluded- Title/Abstract Screening: irrelevant to the research question
First search	Prevalence and determinants of common perinatal mental disorders in women in low-and lower-middle-income countries: a systematic review	Fisher	2012	Bulletin of the World Health Organization	Records Excluded- Title/Abstract Screening: irrelevant to the research question
First search	Prevalence and Determinants of Unintended Pregnancy in Mchinji District, Malawi; Using a Conceptual Hierarchy to Inform Analysis	Hall	2016	Plos One	Records Excluded- Title/Abstract Screening: irrelevant to the research question
First search	Prevalence and early determinants of common mental disorders in the 1982 birth cohort, Pelotas, Southern Brazil.	Anselmi	2008	Rev Saude Publica	Records Excluded- Title/Abstract Screening: irrelevant to the research question
First search	Prevalence and factors associated with depressive symptoms in mothers with infants or toddlers.	Chang	2014	Pediatr Neonatol	Records Excluded- Title/Abstract Screening: irrelevant to the research question
First search	Prevalence and factors associated with depressive symptoms, anemia, and low and high body mass index in early pregnancy among rural women in north-west bangladesh	Mridha	2015		Records Excluded- Title/Abstract Screening: irrelevant to the research question
First search	Prevalence and factors associated with the development of antenatal and postnatal depression among Jordanian women	Mohammad	2011	Midwifery	Records Excluded- Title/Abstract Screening: irrelevant to the research question
First search	Prevalence and incidence of postpartum depression among healthy mothers: A systematic review and meta-analysis	Shorey	2018	Journal of psychiatric research	Records Excluded- Title/Abstract Screening: irrelevant to the research question
First search	Prevalence and predictors of anxiety disorders amongst low-income pregnant women in urban South Africa: a cross-sectional study	van Heyningen	2017	Archives of women's mental health	Records Excluded- Title/Abstract Screening: irrelevant to the research question
First search	Prevalence and Predictors of Depression among Pregnant Women in Debretabor Town, Northwest Ethiopia	Bisetegn	2016	PLoS One	Records Excluded- Title/Abstract Screening: irrelevant to the research question
First search	Prevalence and Predictors of Postpartum Depression: Northwest Ethiopia.	Asaye	2020	Psychiatry J	Records Excluded- Title/Abstract Screening: irrelevant to the research question
First search	Prevalence and Risk Factors for Antenatal Depression in Ethiopia: Systematic Review.	Getinet	2018	Depress Res Treat	Records Excluded- Title/Abstract Screening: irrelevant to the research question
First search	Prevalence and risk factors for postpartum depression among women with preterm and low‐birth‐weight infants: a systematic review	Vigod	2010	BJOG: An International Journal of Obstetrics & Gynaecology	Records Excluded- Title/Abstract Screening: irrelevant to the research question
First search	Prevalence and risk factors of gestational diabetes mellitus: Findings from a universal screening feasibility program in Lima, Peru	Larrabure-Torrealva	2018	BMC Pregnancy Childbirth	Records Excluded- Title/Abstract Screening: irrelevant to the research question
First search	Prevalence and risk factors of intestinal parasitic infestations among preschool children in Sekota town, Waghimra zone, Ethiopia	Letourneau	2019	Bmc Pediatrics	Records Excluded- Title/Abstract Screening: irrelevant to the research question
First search	Prevalence and risk factors of perinatal depression among women in rural Bihar: A community-based cross-sectional study	Raghavan	2021	Asian Journal of Psychiatry	Records Excluded- Title/Abstract Screening: irrelevant to the research question
First search	Prevalence and risk factors of postpartum depression within one year after birth in urban slums of Dhaka, Bangladesh	Azad	2019	PloS one	Records Excluded- Title/Abstract Screening: irrelevant to the research question
First search	Prevalence and susceptibility to obesity in a national sample of school-age children and adolescents in Mexico	Shamah-Levy	2020	Salud Publica De Mexico	Records Excluded- Title/Abstract Screening: irrelevant to the research question
First search	Prevalence of antenatal depression and associated factors among pregnant women in Addis Ababa, Ethiopia: a cross-sectional study	Biratu	2015	Reprod Health	Records Excluded- Title/Abstract Screening: irrelevant to the research question
First search	Prevalence of Antenatal Depression and Associated Risk Factors among Pregnant Women Attending Antenatal Clinics in Abeokuta North Local Government Area, Nigeria	Thompson	2016	Depress Res Treat	Records Excluded- Title/Abstract Screening: irrelevant to the research question
First search	Prevalence of antenatal depression and associated risk factors among pregnant women attending antenatal clinics in Karachi, Pakistan	Ishtiaq	2017	BJOG Int. J. Obstet. Gynaecol.	Records Excluded- Title/Abstract Screening: irrelevant to the research question
First search	Prevalence of antenatal depression and associated risk factors among pregnant women attending antenatal clinics in Karachi, Pakistan	Ishtiaque	2020	Rawal Med. J.	Records Excluded- Title/Abstract Screening: irrelevant to the research question
First search	Prevalence of Antenatal Depressive Symptoms and Associated Factors among Pregnant Women in Maichew, North Ethiopia: An Institution Based Study	Mossie	2017	Ethiop J Health Sci	Records Excluded- Title/Abstract Screening: irrelevant to the research question
First search	Prevalence of gestational diabetes mellitus and associated factors among women attending antenatal care at Gondar town public health facilities, Northwest Ethiopia.	Muche	2019	BMC Pregnancy & Childbirth	Records Excluded- Title/Abstract Screening: irrelevant to the research question
First search	Prevalence of low birth weight in a scenario of economic depression in Argentina.	Ratowiecki	2018	Arch Argent Pediatr	Records Excluded- Title/Abstract Screening: irrelevant to the research question
First search	Prevalence of perinatal depression and its determinants in Mainland China: A systematic review and meta-analysis	Nisar	2020	Journal of Affective Disorders	Records Excluded- Title/Abstract Screening: irrelevant to the research question
First search	Prevalence of risky alcohol use behavior and associated factors in pregnant antenatal care attendees in Debre Berhan, Ethiopia, 2018	Wubetu	2019	Bmc Psychiatry	Records Excluded- Title/Abstract Screening: irrelevant to the research question
First search	Prevalence of Survival Without Major Comorbidities Among Adults Born Prematurely	Crump	2020	Obstetrical & Gynecological Survey	Records Excluded- Title/Abstract Screening: irrelevant to the research question
First search	Prevalence, comorbidities, and sociodemographic predictors of conduct disorder: the national epidemiology of Iranian children and adolescents psychiatric disorders (IRCAP)	Salmanian	2020	European Child & Adolescent Psychiatry	Records Excluded- Title/Abstract Screening: irrelevant to the research question
First search	Prevalence, Risks, and Health Consequences of Intimate Partner Violence during Pregnancy among Young Women: A Systematic Review	Udmuangpia	2020	Pacific Rim International Journal of Nursing Research	Records Excluded- Title/Abstract Screening: irrelevant to the research question
First search	Preventing infant and child morbidity and mortality due to maternal depression.	Surkan	2016	Best Pract Res Clin Obstet Gynaecol	Records Excluded- Title/Abstract Screening: irrelevant to the research question
First search	Preventing postpartum depressive symptoms using an educational video on infant crying: A cluster randomized controlled trial.	Doi	2020	Depress Anxiety	Records Excluded- Title/Abstract Screening: irrelevant to the research question
First search	Prevention and Management of Childhood Obesity and Its Psychological and Health Comorbidities	Smith	2020	Annual Review of Clinical Psychology, Vol 16, 2020	Records Excluded- Title/Abstract Screening: irrelevant to the research question
First search	Probiotic treatment for women with gestational diabetes to improve maternal and infant health and well-being.	Okesene-Gafa	2020	Cochrane Database Syst Rev	Records Excluded- Title/Abstract Screening: irrelevant to the research question
First search	Proceedings of the 3rd IPLeiria's International Health Congress : Leiria, Portugal. 6-7 May 2016.	Tomás			Records Excluded- Title/Abstract Screening: irrelevant to the research question
First search	Programa de transtornos de alimentación en adolescentes y jóvenes chilenos: variaciones a seis meses de tratamiento/Multidisciplinary treatment of eating disorders in Chilean adolescents and young adults. Six months outcome	Cordella	2006	Rev. mÃ©d. Chile	Records Excluded- Title/Abstract Screening: irrelevant to the research question
First search	Proinflammatory activity and the sensitization of depressive-like behavior during maternal separation	Hennessy	2011	Behav. Neurosci.	Records Excluded- Title/Abstract Screening: irrelevant to the research question
First search	Prolonged grief and post-traumatic growth after loss: Latent class analysis	Ningning	2018	Psychiatry Research	Records Excluded- Title/Abstract Screening: irrelevant to the research question
First search	Promoting parent-child relationships and preventing violence via home-visiting: a pre-post cluster randomised trial among Rwandan families linked to social protection programmes	Betancourt	2020	Bmc Public Health	Records Excluded- Title/Abstract Screening: irrelevant to the research question
First search	Prooxidant versus antioxidant brain action of ascorbic acid in well-nourished and malnourished rats as a function of dose: A cortical spreading depression and malondialdehyde analysis	Mendes-da-Silva	2014	Neuropharmacology	Records Excluded- Title/Abstract Screening: irrelevant to the research question
First search	Prophylactic magnesium sulphate in prevention of eclampsia in women with severe preeclampsia: randomised controlled trial (PIPES trial).	Keepanasseril	2018	Journal of Obstetrics & Gynaecology	Records Excluded- Title/Abstract Screening: irrelevant to the research question
First search	Prospective associations between peer teasing in childhood and young men's obesity	Kerr	2017	Obesity Research & Clinical Practice	Records Excluded- Title/Abstract Screening: irrelevant to the research question
First search	Provider adherence to first antenatal care guidelines and risk of pregnancy complications in public sector facilities: a Ghanaian cohort study	Amoakoh-Coleman	2016	Bmc Pregnancy and Childbirth	Records Excluded- Title/Abstract Screening: irrelevant to the research question
First search	Psychiatric Morbidity, Cultural Factors, and Health-Seeking Behaviour in Perinatal Women: A Cross-Sectional Study from a Tertiary Care Centre of North India	Goyal	2020	Indian Journal of Psychological Medicine	Records Excluded- Title/Abstract Screening: irrelevant to the research question
First search	Psychological and Social Factors Associated with Late Pregnancy Iron Deficiency Anaemia in Rural Viet Nam: A Population-Based Prospective Study	Tran	2013	PLoS ONE	Records Excluded- Title/Abstract Screening: irrelevant to the research question
First search	Psychological distress among Plains Indian mothers with children referred to screening for Fetal Alcohol Spectrum Disorders.	Parker	2010	Subst Abuse Treat Prev Policy	Records Excluded- Title/Abstract Screening: irrelevant to the research question
First search	Psychological distress in mothers of children admitted to a nutritional rehabilitation unit in Malawi - a comparison with other paediatric wards	Colman	2015	Matern. Child Nutr.	Records Excluded- Title/Abstract Screening: irrelevant to the research question
First search	Psychological morbidity among children with transfusion dependent beta-thalassaemia and their parents in Sri Lanka	Mettananda	2020	Plos One	Records Excluded- Title/Abstract Screening: irrelevant to the research question
First search	Psychological well-being and independent living of young adults with childhood-onset craniopharyngioma	Memmesheimer	2017	Developmental Medicine and Child Neurology	Records Excluded- Title/Abstract Screening: irrelevant to the research question
First search	Psychological well-being of Chinese Immigrant adult-child caregivers: how do filial expectation, self-rated filial performance, and filial discrepancy matter?	Liu	2020	Aging & Mental Health	Records Excluded- Title/Abstract Screening: irrelevant to the research question
First search	Psychometric properties of the Scale of Attitudes towards Pregnancy and Weight Gain in Mexican population	Guzman-Ortiz	2019	Salud Mental	Records Excluded- Title/Abstract Screening: irrelevant to the research question
First search	Psychosocial factors associated with gestational weight gain in a low-income cohort	Wright	2013	Journal of Health Care for the Poor and Underserved	Records Excluded- Title/Abstract Screening: irrelevant to the research question
First search	Psychosocial factors of antenatal anxiety and depression in Pakistan: is social support a mediator?	Waqas, Ahmed	2015	PLoS One	Records Excluded- Title/Abstract Screening: irrelevant to the research question
First search	Psychosocial outcomes in cancer-bereaved children and adolescents: A systematic review	Hoffmann	2018	Psycho-Oncology	Records Excluded- Title/Abstract Screening: irrelevant to the research question
First search	Psychosocial status modifies the effect of maternal blood metal and metalloid concentrations on birth outcomes.	Ashrap	2021	Environment International	Records Excluded- Title/Abstract Screening: irrelevant to the research question
First search	Psychosocial thriving during late pregnancy: relationship to ethnicity, gestational weight gain, and birth weight	Walker	2002	Journal of Obstetric, Gynecologic, & Neonatal Nursing	Records Excluded- Title/Abstract Screening: irrelevant to the research question
First search	Psycho-socio-physical dimensions of adolescent health management: Emerging research and opportunities	Nanda	2019	Advances in human services and public health (AHSPH); ISSN: 2475-6571 (Print), 2475-658X (Electronic)	Records Excluded- Title/Abstract Screening: irrelevant to the research question
First search	Public Health Aspect of the Growing Up in Singapore Towards Healthy Outcomes (GUSTO) Mother-Offspring Cohort	Soh	2019	Pre-Emptive Medicine: Public Health Aspects of Developmental Origins of Health and Disease	Records Excluded- Title/Abstract Screening: irrelevant to the research question
First search	Quality of Caregiving is Positively Associated With Neurodevelopment During the First Year of Life Among HIV-Exposed Uninfected Children in Uganda.	Familiar	2018	J Acquir Immune Defic Syndr	Records Excluded- Title/Abstract Screening: irrelevant to the research question
First search	Quality of life and caregiving in families of children diagnosed with prader-willi syndrome	Mazaheri	2010		Records Excluded- Title/Abstract Screening: irrelevant to the research question
First search	Quilotorax congenito	Sarquis	2000	Pediatria (SÃ¤o Paulo)	Records Excluded- Title/Abstract Screening: irrelevant to the research question
First search	Racial-ethnic Disparities in Inflammation: Evidence of Weathering in Childhood?	Schmeer	2018	Journal of Health and Social Behavior	Records Excluded- Title/Abstract Screening: irrelevant to the research question
First search	Randomized controlled trial of a home-visiting intervention on infant cognitive development in peri-urban South Africa.	Murray	2016	Dev Med Child Neurol	Records Excluded- Title/Abstract Screening: irrelevant to the research question
First search	Randomized controlled trial of a paraprofessional-delivered in-home intervention for young reservation-based American Indian mothers	Walkup Ginsburg, Golda; Reid, Raymond	2009	Journal of the American Academy of Child & Adolescent Psychiatry	Records Excluded- Title/Abstract Screening: irrelevant to the research question
First search	Real-World Usage of Educational Media Does Not Promote Parent-Child Cognitive Stimulation Activities.	Choi	2018	Acad Pediatr	Records Excluded- Title/Abstract Screening: irrelevant to the research question
First search	Recent findings concerning childhood food insecurity.	Kursmark	2009	Curr Opin Clin Nutr Metab Care	Records Excluded- Title/Abstract Screening: irrelevant to the research question
First search	Recién nacidos pequeños para la edad gestacional: sensibilidad del diagnóstico y su resultado	Díaz	2014	Horiz Med (Impresa)	Records Excluded- Title/Abstract Screening: irrelevant to the research question
First search	Reduced levels of NR1 and NR2A with depression-like behavior in different brain regions in prenatally stressed juvenile offspring	Sun	2013	PLoS ONE	Records Excluded- Title/Abstract Screening: irrelevant to the research question
First search	Reduced maternal serum total, free and bioavailable vitamin D levels and its association with the risk for postpartum depressive symptoms.	Pillai	2021	Archives of Medical Research	Records Excluded- Title/Abstract Screening: irrelevant to the research question
First search	Reducing depression in pregnancy: designing multimodal interventions.	Cunningham	2002	Soc Work	Records Excluded- Title/Abstract Screening: irrelevant to the research question
First search	Relación entre complicaciones clínicas y discapacidad en población colombiana con lesión medular: resultados desde el WHO-DAS II Relationship between Clinical Complications and Disability in Colombians with Spinal Cord Injury: Results from WHO-DAS II	Pérez-Parra	2013	Aquichan	Records Excluded- Title/Abstract Screening: irrelevant to the research question
First search	Relación entre depresión post-parto y la adherencia a la lactancia materna exclusiva en las madres que acuden al control de crecimiento y desarrollo en el Hospital Regional Docente de Ica, 2018 / Relationship between post-part depression and adherence to breastfeeding exclusively in mothers who come to control growth and development in the Teaching Regional Hospital of Ica, 2018	Aucasi-Espinoza	2019	Rev. mÃ©d. panacea	Records Excluded- Title/Abstract Screening: irrelevant to the research question
First search	Relación entre desnutrición y depresión en mujeres adultas mayores en la consulta de un hospital de Quito, 2017	Calderón Masón	2018	Cambios rev. mÃ©d	Records Excluded- Title/Abstract Screening: irrelevant to the research question
First search	Relación entre microbiota intestinal, epigenética y exposoma en la salud materno infantil / Relation between intestinal microbiota, epigenetics and exposome in mother-child health	Mena Miranda	2019	Rev. cuba. pediatr	Records Excluded- Title/Abstract Screening: irrelevant to the research question
First search	Relações entre percepção corporal, autoconceito e traços depressivos em crianças escolares com e sem excesso de peso	Bordignon	2011	Aletheia	Records Excluded- Title/Abstract Screening: irrelevant to the research question
First search	Relationship between serum zinc concentration with post-partum depression among women in coastal area of Indonesia	Indriasari	2019	Pak. J. Nutr.	Records Excluded- Title/Abstract Screening: irrelevant to the research question
First search	Relationship between social determinants of health and postpartum weight retention in Iran based on the WHO model: a systematic review.	Bazzazian, S.; Riazi, H.; Mahmoodi, Z.; Nasiri, S.; Ozgoli, G.	2020	Iranian Journal of Obstetrics, Gynecology and Infertility	Records Excluded- Title/Abstract Screening: irrelevant to the research question
First search	Relationship between Structural and Intermediate Social Determinants of Health and Low Birth Weight: A Path Analysis	Mahmoodi	2019	Iranian Journal of Neonatology	Records Excluded- Title/Abstract Screening: irrelevant to the research question
First search	Relationships among depression during pregnancy, social support and health locus of control among Iranian pregnant women	Moshki	2016	Int J Soc Psychiatry	Records Excluded- Title/Abstract Screening: irrelevant to the research question
First search	Relationships between body image and depressive symptoms during postpartum in ethnically diverse, low income women	Walker	2002	Women & Health	Records Excluded- Title/Abstract Screening: irrelevant to the research question
First search	Relationships between mental health and diet during pregnancy and birth outcomes in a lower-middle income country: "Healthy mothers, healthy communities" study in Vanuatu.	Therrien	2020	Am J Hum Biol	Records Excluded- Title/Abstract Screening: irrelevant to the research question
First search	Repeated neonatal separation results in different neurochemical and behavioral changes in adult male and female Mongolian gerbils	Jaworska	2008	Pharmacology, Biochemistry and Behavior	Records Excluded- Title/Abstract Screening: irrelevant to the research question
First search	RepercusiÃ³n y tratamiento de los aspectos psicosociales de la diabetes mellitus tipo 1 en adolescentes	Barroso Lorenzo	2015	Rev. cuba. pediatr	Records Excluded- Title/Abstract Screening: irrelevant to the research question
First search	Research on multimorbidity in primary care. Selected abstracts from the EGPRN meeting in Tampere, Finland, 9-12 May 2019 All abstracts of the conference can be found at the EGPRN website: www.egprn.org/page/conference-abstracts	Anonymous			Records Excluded- Title/Abstract Screening: irrelevant to the research question
First search	Research standardization tools: pregnancy measures in the PhenX Toolkit	Malinowski	2017	American Journal of Obstetrics and Gynecology	Records Excluded- Title/Abstract Screening: irrelevant to the research question
First search	Resilience in Mothers of Very-Low-Birth-Weight Infants Hospitalized in the NICU	Rossman	2017	Jognn-Journal of Obstetric Gynecologic and Neonatal Nursing	Records Excluded- Title/Abstract Screening: irrelevant to the research question
First search	Resiliencia: ¿Es posible medirla e influir en ella?	Cortés	2011	Salud ment	Records Excluded- Title/Abstract Screening: irrelevant to the research question
First search	Responding to the challenge of Adolescent Perinatal Depression (RAPiD): protocol for a cluster randomized hybrid trial of psychosocial intervention in primary maternal care	Gureje	2020	Trials	Records Excluded- Title/Abstract Screening: irrelevant to the research question
First search	Risk factors for antenatal depression and associations with infant birth outcomes: results from a South African birth cohort study.	Brittain	2015	Paediatric and Perinatal Epidemiology	Records Excluded- Title/Abstract Screening: irrelevant to the research question
First search	Risk factors for antenatal depression, postnatal depression and parenting stress	Leigh	2008	BMC psychiatry	Records Excluded- Title/Abstract Screening: irrelevant to the research question
First search	Risk Factors for Delayed Onset of Lactogenesis II Among Primiparous Mothers from a Brazilian Baby-Friendly Hospital	Rocha	2020	Journal of Human Lactation	Records Excluded- Title/Abstract Screening: irrelevant to the research question
First search	Risk factors for depression and anxiety among pregnant women in Hospital Tuanku Bainun, Ipoh, Malaysia	Fadzil	2013	Asia Pac Psychiatry	Records Excluded- Title/Abstract Screening: irrelevant to the research question
First search	Risk factors for gestational diabetes in upstate New York women & implications for practice	Versteegen	2020		Records Excluded- Title/Abstract Screening: irrelevant to the research question
First search	Risk factors for major antenatal depression among low-income African American women	Luke	2009	Journal of Women's Health	Records Excluded- Title/Abstract Screening: irrelevant to the research question
First search	Risk Factors for Obesity Among Children Aged 24 to 80 months in Korea: A Decision Tree Analysis.	Lee	2019	J Pediatr Nurs	Records Excluded- Title/Abstract Screening: irrelevant to the research question
First search	Risk factors for postpartum depression among Chinese women: path model analysis.	Liu	2017	BMC Pregnancy Childbirth	Records Excluded- Title/Abstract Screening: irrelevant to the research question
First search	Risk factors for postpartum depression: An evidence-based systematic review of systematic reviews and meta-analyses	Zhao	2020	Asian J. Psychiatry	Records Excluded- Title/Abstract Screening: irrelevant to the research question
First search	Risk factors for postpartum depressive symptoms in low-income women with very low-birth-weight infants.	Garfield	2015	Adv Neonatal Care	Records Excluded- Title/Abstract Screening: irrelevant to the research question
First search	Risk of Depressive Symptoms Associated with Morbidity in Postpartum Women in Rural Bangladesh	Surkan	2017	Maternal and Child Health Journal	Records Excluded- Title/Abstract Screening: irrelevant to the research question
First search	Risk of serious asthma exacerbations associated with long-acting-beta-agonists among medicaid patients with asthma: A retrospective cohort study	Guo	2010	Value Health	Records Excluded- Title/Abstract Screening: irrelevant to the research question
First search	Risks associated with obesity in pregnancy, for the mother and baby: a systematic review of reviews	Marchi	2015	Obesity reviews	Records Excluded- Title/Abstract Screening: irrelevant to the research question
First search	Risky Health Behaviors of Teenage Mothers and Infant Outcomes in the Japan Environment and Children's Study: A Nationwide Cohort Study	Ishitsuka	2019	Journal of Pediatric and Adolescent Gynecology	Records Excluded- Title/Abstract Screening: irrelevant to the research question
First search	Role of omega 3-fatty acids and multivitamins in gestation	Hösli	2007	J. Perinat. Med.	Records Excluded- Title/Abstract Screening: irrelevant to the research question
First search	Saúde em retrospectiva e prospectivas	Jacques	2017	Rev. bras. Promoção da Saúde (Impr.)	Records Excluded- Title/Abstract Screening: irrelevant to the research question
First search	Saúde mental materna e estado nutricional de crianças aos seis meses de vida	Hassan	2010		Records Excluded- Title/Abstract Screening: irrelevant to the research question
First search	Schema and parental bonding in overweight and nonoverweight female adolescents	Turner	2005	Int. J. Obes.	Records Excluded- Title/Abstract Screening: irrelevant to the research question
First search	Science, Sex and Society â€“ why maternal mortality is still a global health issue	Dennis	2016	Anaesthesia	Records Excluded- Title/Abstract Screening: irrelevant to the research question
First search	Screening for antepartum anxiety and depression and their association with domestic violence among Egyptian pregnant women	Abdelhai	2015	J Egypt Public Health Assoc	Records Excluded- Title/Abstract Screening: irrelevant to the research question
First search	Screening for Antepartum Depression Through Community Health Outreach in Swaziland	Målqvist	2016	J Community Health	Records Excluded- Title/Abstract Screening: irrelevant to the research question
First search	Seafood consumption, the DHA content of mothers' milk and prevalence rates of postpartum depression: A cross-national ecological analysis	Hibbeln	2002	Journal of Affective Disorders	Records Excluded- Title/Abstract Screening: irrelevant to the research question
First search	Seasonality, Food Insecurity, and Clinical Depression in Post-Partum Women in a Rural Malawi Setting	Mark		Maternal and Child Health Journal	Records Excluded- Title/Abstract Screening: irrelevant to the research question
First search	Self-reported perinatal depressive symptoms and postnatal symptom severity after treatment with antidepressants in pregnancy: a cross-sectional study across 12 European countries using the Edinburgh Postnatal Depression Scale	Lupattelli	2018	Clinical Epidemiology	Records Excluded- Title/Abstract Screening: irrelevant to the research question
First search	Self-Reported Prevalence and Risk Factors for Shaking and Smothering Among Mothers of 4-Month-Old Infants in Japan.	Fujiwara	2016	J Epidemiol	Records Excluded- Title/Abstract Screening: irrelevant to the research question
First search	Sequential risk of depression in children born prematurely: A nationwide population- based analysis.	Chiu	2019	J Affect Disord	Records Excluded- Title/Abstract Screening: irrelevant to the research question
First search	Serum leptin level measured 48 h after delivery is associated with development of postpartum depressive symptoms: a 3-month follow-up study	Chen	2016	Archives of Womens Mental Health	Records Excluded- Title/Abstract Screening: irrelevant to the research question
First search	Serum Levels of Vitamin D, Calcium, Magnesium, and Copper, and their Relations with Mental Health and Sexual Function in Pregnant Iranian Adolescents	Bahramy	2020	Biol. Trace Elem. Res.	Records Excluded- Title/Abstract Screening: irrelevant to the research question
First search	Serum Vitamin D is Differentially Associated with Socioemotional Adjustment in Early School-Aged Ugandan Children According to Perinatal HIV Status and In Utero/Peripartum Antiretroviral Exposure History	Yakah	2019	Nutrients	Records Excluded- Title/Abstract Screening: irrelevant to the research question
First search	Severe Maternal Morbidity and Postpartum Depressive Symptomatology: A Prospective Double Cohort Comparison Study	Norhayati	2016	Research in Nursing & Health	Records Excluded- Title/Abstract Screening: irrelevant to the research question
First search	Short- and long-term functional consequences of fluoxetine exposure during adolescence in male rats	Iñiguez	2010	Biological Psychiatry	Records Excluded- Title/Abstract Screening: irrelevant to the research question
First search	Short interpregnancy intervals and adverse maternal outcomes in high-resource settings: An updated systematic review	Hutcheon	2019	Paediatric and Perinatal Epidemiology	Records Excluded- Title/Abstract Screening: irrelevant to the research question
First search	Short maternal stature increases risk of small-for-gestational-age and preterm births in low-and middle-income countries: individual participant data meta-analysis and population attributable fraction	Kozuki	2015	The Journal of nutrition	Records Excluded- Title/Abstract Screening: irrelevant to the research question
First search	Significado social atribuido a los senos y su influencia en el autocuidado en jÃ³venes universitarias	Lapeira	2016	Med. U.P.B	Records Excluded- Title/Abstract Screening: irrelevant to the research question
First search	Similarities in affect, perceived stress, and weight concerns between Black and White women who quit smoking during pregnancy	Levine	2008	Nicotine & Tobacco Research	Records Excluded- Title/Abstract Screening: irrelevant to the research question
First search	Síndrome de insuficiencia respiratoria aguda en una Unidad de Cuidados Intensivos Pediátricos, Guantánamo 2017-2019 / Acute respiratory distress syndrome in a Pediatric Intensive Care Unit in Guantanamo, 2017-2019 / Síndrome de insuficiência respiratória aguda em uma Unidade de Terapia Intensiva Pediátrica, Guantanamo 2017-2019	Argote-Peña	2020	Rev. inf. cient	Records Excluded- Title/Abstract Screening: irrelevant to the research question
First search	Síndrome de insuficiencia torácica debido a escoliosis congénita y fusiones costales tratado mediante toracoplastía de expansión, combinada con sistema de distracción sucesiva / Thoracic insufficiency syndrome due to congenital scoliosis and fused rib treated with expansion thoracoplasty in combination with growing rods	Galaretto	2013	Med. infant	Records Excluded- Title/Abstract Screening: irrelevant to the research question
First search	SiNiSan Ameliorates the Depression-Like Behavior of Rats That Experienced Maternal Separation Through 5-HT1A Receptor/CREB/BDNF Pathway	Cao	2019	Frontiers in Psychiatry	Records Excluded- Title/Abstract Screening: irrelevant to the research question
First search	Size at birth, weight gain in infancy and childhood, and adult diabetes risk in five low-or middle-income country birth cohorts	Norris	2012	Diabetes care	Records Excluded- Title/Abstract Screening: irrelevant to the research question
First search	Sleep duration trajectories from age 3 to 48Â months in The Pelotas (Brazil) 2004 Birth Cohort Study.	Xavier	2020	Paediatr Perinat Epidemiol	Records Excluded- Title/Abstract Screening: irrelevant to the research question
First search	SLK Triple Therapy Improves Maternal and Fetal Status and Promotes Postpartum Pelvic Floor Function in Chinese Primiparous Women.	Liu	2019	Med Sci Monit	Records Excluded- Title/Abstract Screening: irrelevant to the research question
First search	Small for gestational age babies and depressive symptoms of mothers during pregnancy: Results from a birth cohort in India.	Babu	2018	Wellcome Open Res	Records Excluded- Title/Abstract Screening: irrelevant to the research question
First search	Smoking-related weight concerns among underserved, Black maternal smokers	Collins	2009	American Journal of Health Behavior	Records Excluded- Title/Abstract Screening: irrelevant to the research question
First search	SOBREPESO E OBESIDADE EM ALUNOS DE 6-10 ANOS DE ESCOLA ESTADUAL DE UMUARAMA/PR	Carvalho	2017	Arq. Ciências da Saúde da UNIPAR	Records Excluded- Title/Abstract Screening: irrelevant to the research question
First search	Social defeat stress before pregnancy induces depressive-like behaviours and cognitive deficits in adult male offspring: Correlation with neurobiological changes	Wei	2018	BMC Neuroscience	Records Excluded- Title/Abstract Screening: irrelevant to the research question
First search	Social support and antenatal depression in extended and nuclear family environments in Turkey: a cross-sectional survey	Senturk	2011	BMC Psychiatry	Records Excluded- Title/Abstract Screening: irrelevant to the research question
First search	Socio-demographic correlates of postpartum psychological distress among apparently healthy mothers in two tertiary hospitals in Enugu, South-East Nigeria	Odinka	2019	African Health Sciences	Records Excluded- Title/Abstract Screening: irrelevant to the research question
First search	Sociodemographic predictors of antenatal and postpartum depressive symptoms among women in a medical group practice	Rich-Edwards	2006	Journal of Epidemiology & Community Health	Records Excluded- Title/Abstract Screening: irrelevant to the research question
First search	Sociodemographic profile and participation in the daily care of children with microcephaly	Rocha da Cruz	2019	Cadernos Brasileiros De Terapia Ocupacional-Brazilian Journal of Occupational Therapy	Records Excluded- Title/Abstract Screening: irrelevant to the research question
First search	Sociodemographic risk factors of perinatal depression: a cohort study in the public health care system	Silva	2012	Braz J Psychiatry	Records Excluded- Title/Abstract Screening: irrelevant to the research question
First search	Sociodemographic, obstetric and psychological determinants of obesity among women in early to mid-pregnancy in South India [version 1; peer review: 2 approved with reservations].	Venkatesh	2019	Wellcome Open Research	Records Excluded- Title/Abstract Screening: irrelevant to the research question
First search	Sociodemographic, perinatal, behavioral, and psychosocial predictors of weight retention at 3 and 12 months postpartum	Siega‐Riz	2010	Obesity	Records Excluded- Title/Abstract Screening: irrelevant to the research question
First search	Socio-economic and partner relationship factors associated with antenatal depressive morbidity among pregnant women in Dar es Salaam, Tanzania	Kaaya	2010	Tanzan J Health Res	Records Excluded- Title/Abstract Screening: irrelevant to the research question
First search	Socioeconomic disadvantages and neural sensitivity to infant cry: role of maternal distress.	Kim	2016	Soc Cogn Affect Neurosci	Records Excluded- Title/Abstract Screening: irrelevant to the research question
First search	Socioeconomic status indicators and common mental disorders: Evidence from a study of prenatal depression in Pakistan.	Maselko	2018	SSM Popul Health	Records Excluded- Title/Abstract Screening: irrelevant to the research question
First search	Spreading depression features and Iba1 immunoreactivity in the cerebral cortex of developing rats submitted to treadmill exercise after treatment with monosodium glutamate	Lima	2014	International Journal of Developmental Neuroscience	Records Excluded- Title/Abstract Screening: irrelevant to the research question
First search	Stigma and Acceptance of Sierra Leone's Child Soldiers: A Prospective Longitudinal Study of Adult Mental Health and Social Functioning	Betancourt	2020	Journal of the American Academy of Child and Adolescent Psychiatry	Records Excluded- Title/Abstract Screening: irrelevant to the research question
First search	Stigma toward small babies and their mothers in Ghana: A study of the experiences of postpartum women living with HIV.	Sakyi	2020	PLoS One	Records Excluded- Title/Abstract Screening: irrelevant to the research question
First search	Stimulation Interventions and Parenting in Low- and Middle-Income Countries: A Meta-analysis.	Jeong	2018	Pediatrics	Records Excluded- Title/Abstract Screening: irrelevant to the research question
First search	Strategies to avoid the loss of developmental potential in more than 200 million children in the developing world.	International Child Development Steering Group	2007	Lancet (British edition)	Records Excluded- Title/Abstract Screening: irrelevant to the research question
First search	Stress in special groups	Sotiriou	2010	Ann. Gen. Psychiatry	Records Excluded- Title/Abstract Screening: irrelevant to the research question
First search	Stress, psychosocial resources, and depressive symptomatology during pregnancy in low-income, inner-city women.	Ritter	2000	Health Psychology	Records Excluded- Title/Abstract Screening: irrelevant to the research question
First search	Stress, sleep, depression and dietary intakes among low-income overweight and obese pregnant women	Chang	2015	Maternal and Child Health Journal	Records Excluded- Title/Abstract Screening: irrelevant to the research question
First search	Structural Equation Modeling of the Effects of Family, Preschool, and Stunting on the Cognitive Development of School Children	Ajayi	2017	Frontiers in Nutrition	Records Excluded- Title/Abstract Screening: irrelevant to the research question
First search	Structural social support and cardiovascular disease risk factors in Hispanic/Latino adults with diabetes: results from the Hispanic Community Health Study/Study of Latinos (HCHS/SOL)	Hernandez	2018	Ethnicity & Health	Records Excluded- Title/Abstract Screening: irrelevant to the research question
First search	Study Protocol for the COVID-19 Pandemic Adjustment Survey (CPAS): A Longitudinal Study of Australian Parents of a Child 0-18 Years	Westrupp	2020	Frontiers in Psychiatry	Records Excluded- Title/Abstract Screening: irrelevant to the research question
First search	Study protocol: An investigation of mother-infant signalling during breastfeeding using a randomised trial to test the effectiveness of breastfeeding relaxation therapy on maternal psychological state, breast milk production and infant behaviour and growt	Shukri	2017	International Breastfeeding Journal	Records Excluded- Title/Abstract Screening: irrelevant to the research question
First search	Subnutrição e óbito em idosos brasileiros domiciliados - Estudo SABE: saúde, bem-estar e envelhecimento / Undernutrition and death in older Brazilian adults in the community-dwelling setting SABE survey: health, well-being and aging	Ferreira	2010		Records Excluded- Title/Abstract Screening: irrelevant to the research question
First search	Subnutrição e risco para subnutrição: incidência e associação com variáveis sociodemográficas e clínicas, em idosos domiciliados no município de São Paulo, Brasil: estudo SABE - saúde, bem-estar e envelhecimento, 2000 e 2006	Alencar	2011		Records Excluded- Title/Abstract Screening: irrelevant to the research question
First search	Suicidal behaviors and associated factors among university students in six countries in the Association of Southeast Asian Nations (ASEAN)	Peltzer	2017	Asian Journal of Psychiatry	Records Excluded- Title/Abstract Screening: irrelevant to the research question
First search	Suicidal ideation among Lebanese adolescents: scale validation, prevalence and correlates	Chahine	2020	Bmc Psychiatry	Records Excluded- Title/Abstract Screening: irrelevant to the research question
First search	Supplementation of maternal diets during pregnancy and for 6 months postpartum and infant diets thereafter with small-quantity lipid-based nutrient supplements does not promote child growth by 18 months of age in rural Malawi: a randomized controlled trial				Records Excluded- Title/Abstract Screening: irrelevant to the research question
First search	Supporting maternal mental health of Rohingya refugee women during the perinatal period to promote child health and wellbeing: a field study in Cox's Bazar	Corna	2019	Intervention-International Journal of Mental Health Psychosocial Work and Counselling in Areas of Armed Conflict	Records Excluded- Title/Abstract Screening: irrelevant to the research question
First search	Surviving the Famine Unscathed? An Analysis of the Long-Term Health Effects of the Great Chinese Famine	Cheng	2019	Southern Economic Journal	Records Excluded- Title/Abstract Screening: irrelevant to the research question
First search	Sustained effects of left-behind experience during childhood on mental health in Chinese university undergraduates	Li		European Child & Adolescent Psychiatry	Records Excluded- Title/Abstract Screening: irrelevant to the research question
First search	Symptoms of anxiety and depression during pregnancy and their association with low birth weight in Chinese women: a nested case control study.	Yang	2017	Arch Womens Ment Health	Records Excluded- Title/Abstract Screening: irrelevant to the research question
First search	Symptoms of maternal depression and anxiety and their effect on the child's weight status four years after delivery	Constantino	2019	Early Child Development and Care	Records Excluded- Title/Abstract Screening: irrelevant to the research question
First search	Teenage pregnancy-a study in rural population of India	Chowdhury	2014	BJOG Int. J. Obstet. Gynaecol.	Records Excluded- Title/Abstract Screening: irrelevant to the research question
First search	Tema. 29 Trastornos de la conducta alimentaria	Méndez	2005		Records Excluded- Title/Abstract Screening: irrelevant to the research question
First search	Test selection, adaptation, and evaluation: A systematic approach to assess nutritional influences on child development in developing countries	Prado	2010	Br. J. Educ. Psychol.	Records Excluded- Title/Abstract Screening: irrelevant to the research question
First search	The age of opportunity: prevalence of key risk factors among adolescents 10-19 years of age in nine communities in sub-Saharan Africa.	Berhane	2020	Trop Med Int Health	Records Excluded- Title/Abstract Screening: irrelevant to the research question
First search	The application of WHO ICD-PM: Feasibility for the classification of timing and causes of perinatal deaths in a busy birth centre in a low-income country	Housseine	2021	Plos one	Records Excluded- Title/Abstract Screening: irrelevant to the research question
First search	The association between family factors and child behaviour problems using dyadic data.	Wang	2015	Child Care Health Dev	Records Excluded- Title/Abstract Screening: irrelevant to the research question
First search	The association between parental migration and early childhood nutrition of left-behind children in rural China	Shi, Huifeng; Zhang, Jingxu; Du, Yufeng; Zhao, Chunxia; Huang, Xiaona; Wang, Xiaoli	2020	Bmc Public Health	Records Excluded- Title/Abstract Screening: irrelevant to the research question
First search	The association between prepregnancy obesity and screening positive for postpartum depression	LaCoursiere	2010	BJOG: An International Journal of Obstetrics & Gynaecology	Records Excluded- Title/Abstract Screening: irrelevant to the research question
First search	The association between pre-pregnancy obesity and screening results of depression for all trimesters of pregnancy, postpartum and 1 year after birth: A cohort study	Salehi-Pourmehr	2018	J. Perinat. Med.	Records Excluded- Title/Abstract Screening: irrelevant to the research question
First search	The association between symptoms of depression during pregnancy and low birth weight: a prospective study.	Li	2020	BMC Pregnancy and Childbirth	Records Excluded- Title/Abstract Screening: irrelevant to the research question
First search	The association of family food security and depression in mothers having primary school children in Ray-Iran	Payab, M	2014	J. Diabetes Metabolic Disord.	Records Excluded- Title/Abstract Screening: irrelevant to the research question
First search	The Association of Mental Health with Family Relationships and High-Risk Behaviors in Female Students of South-Eastern Iran	Shahraki-Sanavi	2020	Health Scope	Records Excluded- Title/Abstract Screening: irrelevant to the research question
First search	The Association of Prenatal Depression and Body Mass Index (BMI) in Pregnant Women Referred to Health Centers in Qom.	Saeidi	2018	Advances in Nursing & Midwifery	Records Excluded- Title/Abstract Screening: irrelevant to the research question
First search	The association of psychosocial factors and obstetric history with depression in pregnant women: focus on the role of emotional support	Jeong	2013	Gen Hosp Psychiatry	Records Excluded- Title/Abstract Screening: irrelevant to the research question
First search	The association of unwanted pregnancy and social support with depressive symptoms in pregnancy: evidence from rural Southwestern Ethiopia	Dibaba	2013	BMC Pregnancy Childbirth	Records Excluded- Title/Abstract Screening: irrelevant to the research question
First search	The burden of depressive disorders in South Asia, 1990-2016: findings from the global burden of disease study	Ogbo	2018	Bmc Psychiatry	Records Excluded- Title/Abstract Screening: irrelevant to the research question
First search	The burden of disease and injury in Iran 2003	Naghavi	2009	Popul. Health Metr.	Records Excluded- Title/Abstract Screening: irrelevant to the research question
First search	The Bureaucratic Violence of the Health Care System for Pregnant Immigrants on the United States-Mexico Border	Heckert, Carina	2020	Human Organization	Records Excluded- Title/Abstract Screening: irrelevant to the research question
First search	The causation and prevention of Cerebral Palsy (CP)	Paneth	2015	Birth Defects Res. Part A Clin. Mol. Teratol.	Records Excluded- Title/Abstract Screening: irrelevant to the research question
First search	The comparison of causal relationships of job stress between Thai immigrant employees with and without rearing their aging parents	Kaewanuchit	2018	Journal of Health Research	Records Excluded- Title/Abstract Screening: irrelevant to the research question
First search	The content and delivery of psychological interventions for perinatal depression by non-specialist health workers in low and middle income countries: a systematic review	Chowdhary	2014	Best practice & research Clinical obstetrics & gynaecology	Records Excluded- Title/Abstract Screening: irrelevant to the research question
First search	The Cumulative Risk of Chemical and Nonchemical Exposures on Birth Outcomes in Healthy Women: The Fetal Growth Study	Pao	2019	International Journal of Environmental Research and Public Health	Records Excluded- Title/Abstract Screening: irrelevant to the research question
First search	The development and implementation of a theory-informed, integrated mother-child intervention in rural Uganda.	Singla	2015	Soc Sci Med	Records Excluded- Title/Abstract Screening: irrelevant to the research question
First search	The development and reliability of an observational tool for assessing mother-child interactions in field studies- experience from Pakistan.	Rasheed	2015	Child Care Health Dev	Records Excluded- Title/Abstract Screening: irrelevant to the research question
First search	The developmental effects of HIV and alcohol: a comparison of gestational outcomes among babies from South African communities with high prevalence of HIV and alcohol use	Donald	2017	AIDS Res Ther	Records Excluded- Title/Abstract Screening: irrelevant to the research question
First search	The developmental neurobehavioral effects of fenugreek seeds on prenatally exposed mice	Khalki	2012	J. Ethnopharmacol.	Records Excluded- Title/Abstract Screening: irrelevant to the research question
First search	The Effect of Antepartum Depression on the Outcomes of Pregnancy and Development of Postpartum Depression: A prospective cohort study of Omani women.	Al Rawahi	2020	Sultan Qaboos Univ Med J	Records Excluded- Title/Abstract Screening: irrelevant to the research question
First search	The effect of cognitive-behavioral therapy on psychological distress in the mothers of preterm infants: a systematic review and meta-analysis	Seiiedi-Biarag	2020	Journal of Psychosomatic Obstetrics & Gynecology	Records Excluded- Title/Abstract Screening: irrelevant to the research question
First search	The effect of early stimulation on maternal depression: A cluster randomised controlled trial	Baker-Henningham	2005	Arch. Dis. Child.	Records Excluded- Title/Abstract Screening: irrelevant to the research question
First search	The Effect of Fetal and Childhood Growth over Depression in Early Adulthood in a Southern Brazilian Birth Cohort.	Loret de Mola	2015	PLoS One	Records Excluded- Title/Abstract Screening: irrelevant to the research question
First search	The effect of postpartum depression and current mental health problems of the mother on child behaviour at eight years	Closa-Monasterolo	2017	Maternal and Child Health Journal	Records Excluded- Title/Abstract Screening: irrelevant to the research question
First search	The Effect of Psychological Intervention on Mother-Infant Bonding and Breastfeeding	Shariat	2017	Iranian Journal of Neonatology	Records Excluded- Title/Abstract Screening: irrelevant to the research question
First search	The effectiveness and cost-effectiveness of the peer-delivered Thinking Healthy Programme for perinatal depression in Pakistan and India: the SHARE study protocol for randomised controlled trials.	Sikander, Siham; Lazarus, Anisha; Bangash, Omer; Fuhr, Daniela C.; Weobong, Benedict; Krishna, Revathi N.; Ahmad, Ikhlaq; Weiss, Helen A.; Price, LeShawndra; Rahman, Atif; Patel, Vikram	2015	Trials	Records Excluded- Title/Abstract Screening: irrelevant to the research question
First search	The effectiveness of interventions using relaxation therapy to improve breastfeeding outcomes: A systematic review	Shukri	2018	Maternal and Child Nutrition	Records Excluded- Title/Abstract Screening: irrelevant to the research question
First search	The effectiveness of Technology-assisted Cascade Training and Supervision of community health workers in delivering the Thinking Healthy Program for perinatal depression in a post-conflict area of Pakistan - study protocol for a randomized controlled tr	Zafar	2016	Trials	Records Excluded- Title/Abstract Screening: irrelevant to the research question
First search	The effectiveness of the peer delivered Thinking Healthy Plus (THPP+) Programme for maternal depression and child socio-emotional development in Pakistan: study protocol for a three-year cluster randomized controlled trial.	Turner	2016	Trials	Records Excluded- Title/Abstract Screening: irrelevant to the research question
First search	The evaluation of attachment style and temperament in patients with hyperemesis gravidarum: Does the idea that hyperemesis gravidarum has a psychological origin persist?	Dayangan Sayan	2018	Iran. Red Crescent Med.J.	Records Excluded- Title/Abstract Screening: irrelevant to the research question
First search	The expression of perinatal depression in rural Ghana.	Scorza, Pamela; Owusu-Agyei, Seth; Asampong, Emmanuel; Wainberg, Milton L.	2015	Int J Cult Ment Health	Records Excluded- Title/Abstract Screening: irrelevant to the research question
First search	The feasibility of a clinical audit tool to investigate stillbirth in Australia - a single centre experience	Lehner	2019	Australian & New Zealand Journal of Obstetrics & Gynaecology	Records Excluded- Title/Abstract Screening: irrelevant to the research question
First search	The health profile of malaysian adolescents from 1990-2015: A systematic analysis of burden of disease data	Razak	2018	J. Adolesc. Health	Records Excluded- Title/Abstract Screening: irrelevant to the research question
First search	The health status of women in the Caribbean: An empirical analysis of Guyana	Berkeley-Caines	2001		Records Excluded- Title/Abstract Screening: irrelevant to the research question
First search	The Health-e Babies App for antenatal education: Feasibility for socially disadvantaged women	Dalton	2018	Plos One	Records Excluded- Title/Abstract Screening: irrelevant to the research question
First search	The household food insecurity and health outcomes of U.S. -Mexico border migrant and seasonal farmworkers	Weigel	2007	J. Immigr. Minor. Health	Records Excluded- Title/Abstract Screening: irrelevant to the research question
First search	The ice storm: an opportunity to study the effects of prenatal stress on the baby and the mother	King	2000	Sante Ment Que	Records Excluded- Title/Abstract Screening: irrelevant to the research question
First search	The impact of air pollutants on the brain	Calderón-Garcidueñas	2015	JAMA Psychiatry	Records Excluded- Title/Abstract Screening: irrelevant to the research question
First search	The impact of common mental disorders among caregivers living with HIV on child cognitive development in Zimbabwe.	Mebrahtu	2020	AIDS Care	Records Excluded- Title/Abstract Screening: irrelevant to the research question
First search	The impact of covid-19 on women's health in nepal	Poudel	2020	Kathmandu Univ. Med. J.	Records Excluded- Title/Abstract Screening: irrelevant to the research question
First search	The Impact of Depression Status on Teeth Alignment in Relation to Salivary Growth Hormone among Internally Displaced People in Baghdad, Iraq	Mohammed	2018	International Journal of Medical Research & Health Sciences	Records Excluded- Title/Abstract Screening: irrelevant to the research question
First search	The Impact of Housing Instability on Child Maltreatment: A Causal Investigation	Marcal	2018	Journal of Family Social Work	Records Excluded- Title/Abstract Screening: irrelevant to the research question
First search	The impact of intimate partner violence on women's reproductive health and pregnancy outcome.	Sarkar	2008	J Obstet Gynaecol	Records Excluded- Title/Abstract Screening: irrelevant to the research question
First search	The impact of maternal diet fortification with lipid-based nutrient supplements on postpartum depression in rural Malawi: a randomised-controlled trial.	Stewart	2017	Matern Child Nutr	Records Excluded- Title/Abstract Screening: irrelevant to the research question
First search	The impact of maternal high-fat diet consumption on neural development and behavior of offspring	Sullivan	2012	International Journal of Obesity	Records Excluded- Title/Abstract Screening: irrelevant to the research question
First search	The impact of maternal major depression, anxiety disorders and their comorbidities on gestational age, birth weight, preterm birth and low birth weight in newborns.	Uguz	2019	Journal of Affective Disorders	Records Excluded- Title/Abstract Screening: irrelevant to the research question
First search	The impact of maternal postnatal depression on infant growth in sub-Saharan African countries: a systematic review protocol.	Soboka	2016	JBI Database of Systematic Reviews & Implementation Reports	Records Excluded- Title/Abstract Screening: irrelevant to the research question
First search	The impact of maternal post-partum depression on the language development of children at 12 months.	Quevedo	2012	Child Care Health Dev	Records Excluded- Title/Abstract Screening: irrelevant to the research question
First search	The Impact of Paid Maternity Leave on Maternal Health	Butikofer	2021	American Economic Journal-Economic Policy	Records Excluded- Title/Abstract Screening: irrelevant to the research question
First search	The impact of paraprofessional home visitors on infants' growth and health at 18 months	Le Roux	2014	Vulnerable Children and Youth Studies	Records Excluded- Title/Abstract Screening: irrelevant to the research question
First search	The impact of parental labour migration on left-behind children's educational and psychosocial outcomes: Evidence from Romania	Botezat	2020	Population Space and Place	Records Excluded- Title/Abstract Screening: irrelevant to the research question
First search	The impact of perinatal depression on exclusive breastfeeding: a cohort study.	Rahman	2016	Matern Child Nutr	Records Excluded- Title/Abstract Screening: irrelevant to the research question
First search	The impact of positive parenting behaviors and maternal depression on the features of young children's home language environments.	Treat	2020	J Child Lang	Records Excluded- Title/Abstract Screening: irrelevant to the research question
First search	The impact of postpartum depressive symptoms on self-reported infant health and analgesic consumption at the age of 12 months: A prospective cohort study	A Ruohomäki	2021	J. Psychiatr. Res.	Records Excluded- Title/Abstract Screening: irrelevant to the research question
First search	The impact of resilience on psychological outcomes in women with threatened premature labor and spouses: a cross-sectional study in Southwest China	Nie	2017	Health and Quality of Life Outcomes	Records Excluded- Title/Abstract Screening: irrelevant to the research question
First search	The impact of unemployment cycles on child and maternal health in Argentina.	Wehby	2017	Int J Public Health	Records Excluded- Title/Abstract Screening: irrelevant to the research question
First search	The importance of depression during pregnancy.	Khanghah	2020	JBRA Assist Reprod	Records Excluded- Title/Abstract Screening: irrelevant to the research question
First search	The Incidence and Risk Factors Associated with Posttraumatic Stress Disorders among Parents of NICU Hospitalized Preterm Neonates	Naeem	2019	Iranian Journal of Neonatology	Records Excluded- Title/Abstract Screening: irrelevant to the research question
First search	The influence of antenatal partner support on pregnancy outcomes	Cheng	2016	Journal of Women's Health	Records Excluded- Title/Abstract Screening: irrelevant to the research question
First search	The influence of body mass index on the perceived quality of life during pregnancy	Dotlic	2014	Applied Research in Quality of Life	Records Excluded- Title/Abstract Screening: irrelevant to the research question
First search	The influence of maternal psychosocial characteristics on infant feeding styles.	Barrett	2016	Appetite	Records Excluded- Title/Abstract Screening: irrelevant to the research question
First search	The influence of maternal psychosocial circumstances and physical environment on the risk of severe wasting in rural Gambian infants: a mixed methods approach	Nabwera	2018	Bmc Public Health	Records Excluded- Title/Abstract Screening: irrelevant to the research question
First search	The interaction of pregnancy, substance use and mental illness on birthing outcomes in Australia	Zhao	2017	Midwifery	Records Excluded- Title/Abstract Screening: irrelevant to the research question
First search	The Latina Birth Weight Paradox: the Role of Subjective Social Status.	Fleuriet	2018	J Racial Ethn Health Disparities	Records Excluded- Title/Abstract Screening: irrelevant to the research question
First search	The magnesium story in pregnancy-levels in maternal and cord blood-correlation with pregnancy outcome	Mangalesh	2019	J. Clin. Diagn. Res.	Records Excluded- Title/Abstract Screening: irrelevant to the research question
First search	The moderating influence of asthma diagnosis on biobehavioral health characteristics of women of reproductive age	Carter	2012	Maternal and Child Health Journal	Records Excluded- Title/Abstract Screening: irrelevant to the research question
First search	The neurotherapeutic role of a selenium-functionalized quinoline in hypothalamic obese rats	Rodrigues	2021	Psychopharmacology	Records Excluded- Title/Abstract Screening: irrelevant to the research question
First search	The parenting responsibility and emotional preparedness (PREP) screening tool: a 3-item screen that identifies teen mothers at high risk for nonoptimal parenting.	Lanzi	2012	Arch Pediatr Adolesc Med	Records Excluded- Title/Abstract Screening: irrelevant to the research question
First search	The physical and mental health problems of refugee and migrant fathers: findings from an Australian population-based study of children and their families	Giallo	2017	Bmj Open	Records Excluded- Title/Abstract Screening: irrelevant to the research question
First search	The potential impact of maternal depression on parent-child interactions and parasitic infection in beninese infants	Garrison	2019	Am. J. Trop. Med. Hyg.	Records Excluded- Title/Abstract Screening: irrelevant to the research question
First search	The prevalence and clinical presentation of antenatal depression in rural South Africa	Rochat	2011	J Affect Disord	Records Excluded- Title/Abstract Screening: irrelevant to the research question
First search	The prevalence and risk of DSM-IV axis I disorder in adults with early-life earthquake stress: A cross-sectional study	Song	2019	International Journal of Developmental Neuroscience	Records Excluded- Title/Abstract Screening: irrelevant to the research question
First search	The prevalence of mental health morbidity and its associated factors among women attending a prenatal clinic in Tanzania	Mahenge	2015	Int J Gynaecol Obstet	Records Excluded- Title/Abstract Screening: irrelevant to the research question
First search	The Prevalence of Obesity, Technological Device Usage, Physical Activity and their Relationship with Spirometry Indicators among Children in Isfahan City, Iran	Shirzadi	2018	International Journal of Pediatrics-Mashhad	Records Excluded- Title/Abstract Screening: irrelevant to the research question
First search	The prevalence of perinatal depression and its associated factors in two different settings in Brazil	Melo	2012	J Affect Disord	Records Excluded- Title/Abstract Screening: irrelevant to the research question
First search	The prevalence of postpartum depression and associated factors: a hospital-based descriptive study	Arikan	2017	Journal of Clinical and Analytical Medicine	Records Excluded- Title/Abstract Screening: irrelevant to the research question
First search	The protective role of maternal posttraumatic growth and cognitive trauma processing among Palestinian mothers and infants	Diab	2018	Infant Behavior & Development	Records Excluded- Title/Abstract Screening: irrelevant to the research question
First search	The psychological well-being and prenatal bonding of gestational surrogates	Lamba	2018	Human Reproduction	Records Excluded- Title/Abstract Screening: irrelevant to the research question
First search	The Rajarata Pregnancy Cohort (RaPCo): study protocol	Agampodi	2020	Bmc Pregnancy and Childbirth	Records Excluded- Title/Abstract Screening: irrelevant to the research question
First search	The relation between given volume and heart rate during newborn resuscitation.	Linde	2017	Resuscitation	Records Excluded- Title/Abstract Screening: irrelevant to the research question
First search	The Relationship Among Breastfeeding, Postpartum Depression, and Postpartum Weight in Mexican American Women.	Reifsnider	2016	JOGNN: Journal of Obstetric, Gynecologic & Neonatal Nursing	Records Excluded- Title/Abstract Screening: irrelevant to the research question
First search	The relationship between dietary patterns, body mass index percentile, and household food security in young urban children	Trapp	2015	Childhood Obesity	Records Excluded- Title/Abstract Screening: irrelevant to the research question
First search	THE RELATIONSHIP BETWEEN INTIMATE PARTNER VIOLENCE AND ANTENATAL DEPRESSION: A CROSS-SECTIONAL STUDY IN IRAN	Jamali	2017	Journal of Fundamental and Applied Sciences	Records Excluded- Title/Abstract Screening: irrelevant to the research question
First search	The relationship between maternal anxiety and cortisol during pregnancy and birth weight of chinese neonates.	Fan	2018	BMC Pregnancy Childbirth	Records Excluded- Title/Abstract Screening: irrelevant to the research question
First search	The relationship between preeclampsia with the occurrence of postpartum depression in masyita delivery hospital Makassar, Indonesia	La Isa	2021	Med.-Leg. Update	Records Excluded- Title/Abstract Screening: irrelevant to the research question
First search	The relationship between psychosocial profile, health practices, and pregnancy outcomes.	Neggers	2006	Acta Obstet Gynecol Scand	Records Excluded- Title/Abstract Screening: irrelevant to the research question
First search	The Relationship Between the Social Determinants of Health and Preterm Birth in Iran Based on the WHO Model: A Systematic Review and Meta-analysis	Sharifi	2018	International Journal of Womens Health and Reproduction Sciences	Records Excluded- Title/Abstract Screening: irrelevant to the research question
First search	The relationship between under-five child death and maternal mental distress in Gamo Gofa Zone, Southern Ethiopia: a community based comparative cross-sectional study.	Shifa	2018	BMC Womens Health	Records Excluded- Title/Abstract Screening: irrelevant to the research question
First search	The relationships between timing of first childbirth, parity, and health-related quality of life	Park	2018	Quality of Life Research	Records Excluded- Title/Abstract Screening: irrelevant to the research question
First search	The risk of eating disorder relapse during pregnancy and after delivery and postpartum depression among women recovered from eating disorders.	Makino	2020	BMC Pregnancy Childbirth	Records Excluded- Title/Abstract Screening: irrelevant to the research question
First search	The role of diet and nutritional supplementation in perinatal depression: a systematic review	Sparling	2017	Maternal and Child Nutrition	Records Excluded- Title/Abstract Screening: irrelevant to the research question
First search	The Role of Health-related Behaviors in Gestational Weight Gain among Women with Overweight and Obesity: A Cross-sectional Analysis.	Paulino	2020	Rev Bras Ginecol Obstet	Records Excluded- Title/Abstract Screening: irrelevant to the research question
First search	The role of neonatal vitamin D in the association of prenatal depression with toddlers ADHD symptoms: A birth cohort study	Ma	2021	Journal of Affective Disorders	Records Excluded- Title/Abstract Screening: irrelevant to the research question
First search	The role of nutrition, intimate partner violence and social support in prenatal depressive symptoms in rural Ethiopia: community based birth cohort study	Woldetensay	2018	Bmc Pregnancy and Childbirth	Records Excluded- Title/Abstract Screening: irrelevant to the research question
First search	The role of positive emotions in perinatal mental health and breastfeeding	Wouk, Kathryn Gwinn	2019		Records Excluded- Title/Abstract Screening: irrelevant to the research question
First search	The social contexts of depression during motherhood: A study of explanatory models in Vietnam	Niemi	2010	J. Affective Disord.	Records Excluded- Title/Abstract Screening: irrelevant to the research question
First search	The STORK Groruddalen research programme: A population-based cohort study of gestational diabetes, physical activity, and obesity in pregnancy in a multiethnic population Rationale, methods, study population, and participation rates	Jenum	2010	Scandinavian Journal of Public Health	Records Excluded- Title/Abstract Screening: irrelevant to the research question
First search	The unmet needs and health priorities of the urban poor: Generating the evidence base for urban community health worker programmes in South Africa	van Rie	2018	S. Afr. Med. J.	Records Excluded- Title/Abstract Screening: irrelevant to the research question
First search	The weight of work: Estimating mechanisms through which maternal employment contributes to weight status among immigrant and migrant mothers	Sliwa	2015		Records Excluded- Title/Abstract Screening: irrelevant to the research question
First search	Thirty-six-month outcomes of a generalist paraprofessional perinatal home visiting intervention in South Africa on maternal health and child health and development.	Tomlinson	2016	Prevention Science	Records Excluded- Title/Abstract Screening: irrelevant to the research question
First search	To evaluate if increased supervision and support of South African Government health workers' home visits improves maternal and child outcomes: study protocol for a randomized control trial.	Rotheram-Borus	2017	Trials	Records Excluded- Title/Abstract Screening: irrelevant to the research question
First search	Toddler temperament and prenatal exposure to lead and maternal depression	Stroustrup	2016	Environ. Health Global Access Sci. Sour.	Records Excluded- Title/Abstract Screening: irrelevant to the research question
First search	Trajectories of Developmental Functioning Among Children of Adolescent Mothers: Factors Associated With Risk for Delay.	Jahromi	2016	Am J Intellect Dev Disabil	Records Excluded- Title/Abstract Screening: irrelevant to the research question
First search	Trajectories of maternal ante- and postpartum depressive symptoms and their association with child-and mother-related characteristics in a West African birth cohort study	Barthel	2017	Plos One	Records Excluded- Title/Abstract Screening: irrelevant to the research question
First search	Trajectories of maternal depressive symptoms across the birth of a child: associations with toddler emotional development.	Guyon-Harris	2016	Arch Womens Ment Health	Records Excluded- Title/Abstract Screening: irrelevant to the research question
First search	Trajectories of maternal depressive symptoms during pregnancy and the first 12 months postpartum and child externalizing and internalizing behavior at three years	Kingston	2018	Plos One	Records Excluded- Title/Abstract Screening: irrelevant to the research question
First search	Trajectories of perinatal depressive symptoms from early pregnancy to six weeks postpartum and their risk factors-a longitudinal study	Yu	2020	Journal of Affective Disorders	Records Excluded- Title/Abstract Screening: irrelevant to the research question
First search	Transforming Life: A Broad View of the Developmental Origins of Health and Disease Concept from an Ecological Justice Perspective	Prescott	2016	International Journal of Environmental Research and Public Health	Records Excluded- Title/Abstract Screening: irrelevant to the research question
First search	Trastornos alimentarios maternos y su influencia en la conducta alimentaria de sus hijas(os)	Behar A	2014	Rev. chil. pediatr	Records Excluded- Title/Abstract Screening: irrelevant to the research question
First search	Trastornos de la conducta alimentaria en adolescentes de ambos sexos con y sin diabetes mellitus tipo 1	Ongaro	2009	Med. infant	Records Excluded- Title/Abstract Screening: irrelevant to the research question
First search	Trastornos psicosomáticos relacionados con el embarazo = Psychosomatic disorders in pregnancy	Alarcón	2013	Psiquis	Records Excluded- Title/Abstract Screening: irrelevant to the research question
First search	Tratamiento interdisciplinario de paciente con sÃ­ndrome de clase III	Soruco	2017	Claves odontol	Records Excluded- Title/Abstract Screening: irrelevant to the research question
First search	Trauma and traumatic stress in a sample of pregnant women	Gelaye	2017	Psychiatry Research	Records Excluded- Title/Abstract Screening: irrelevant to the research question
First search	Treatment of depressive conditions in pregnancy.	Arsova	2018	Open Access Macedonian Journal of Medical Sciences	Records Excluded- Title/Abstract Screening: irrelevant to the research question
First search	Treatment of maternal depression in urban slums of Karachi, Pakistan: A randomized controlled trial (RCT) of an integrated maternal psychological and early child development intervention	Husain	2017	Asian Journal of Psychiatry	Records Excluded- Title/Abstract Screening: irrelevant to the research question
First search	Treatment profile of hepatitis C patients - a comparison of interferon alpha 2a and 2b treatment regimes.	Aziz	2010	J Coll Physicians Surg Pak	Records Excluded- Title/Abstract Screening: irrelevant to the research question
First search	Trends in obesity and low birth weight among Macedonian women in the period 2004-2013trends in obesity and low birth weight among Macedonian women in the period 2004-2013	Spasovski	2015	Obes. Facts	Records Excluded- Title/Abstract Screening: irrelevant to the research question
First search	Tumor necrosis factor-alpha during neonatal brain development affects anxiety- and depression-related behaviors in adult male and female mice	Babri	2014	Behavioural Brain Research	Records Excluded- Title/Abstract Screening: irrelevant to the research question
First search	Two Methods for Calculating Symptom Cluster Scores	Salomon	2020	Nursing Research	Records Excluded- Title/Abstract Screening: irrelevant to the research question
First search	Under five child mortality & its risk factors in bangladesh and other south asian countries: A literature review	Rahman	2020	Indian J. Public Health Res. Dev.	Records Excluded- Title/Abstract Screening: irrelevant to the research question
First search	Understanding the reproductive health and relationship changes of women who survived Ebola in Liberia	Godwin	2018		Records Excluded- Title/Abstract Screening: irrelevant to the research question
First search	Unexpected drug residuals in human milk in Ankara, capital of Turkey.	Ergen	2019	BMC Pregnancy Childbirth	Records Excluded- Title/Abstract Screening: irrelevant to the research question
First search	Unhappiness with the Fetal Gender is associated with Depression in Adult Pregnant Women Attending Prenatal Care in a Public Hospital in Durango, Mexico	Alvarado-Esquivel	2016	Int J Biomed Sci	Records Excluded- Title/Abstract Screening: irrelevant to the research question
First search	Unintended Birth and Children's Long-term Mental Health	Su	2017	Journal of Health and Social Behavior	Records Excluded- Title/Abstract Screening: irrelevant to the research question
First search	Unique trajectories of anxiety among Chinese-Canadian women across the first postpartum year: A longitudinal cohort study	Dennis	2018	Journal of Affective Disorders	Records Excluded- Title/Abstract Screening: irrelevant to the research question
First search	Unraveling the mechanisms responsible for the comorbidity between metabolic syndrome and mental health disorders	Nousen	2014	Neuroendocrinology	Records Excluded- Title/Abstract Screening: irrelevant to the research question
First search	Unstable Housing and Caregiver and Child Health in Renter Families.	Sandel	2018	Pediatrics	Records Excluded- Title/Abstract Screening: irrelevant to the research question
First search	Use of biomarkers of sub-clinical infection, nutrition and neonatal maturity to interpret plasma retinol in Nigerian neonates.	Adelekan	2003	Br J Nutr	Records Excluded- Title/Abstract Screening: irrelevant to the research question
First search	Usefulness of child development assessments for low-resource settings in francophone Africa.	Koura	2013	J Dev Behav Pediatr	Records Excluded- Title/Abstract Screening: irrelevant to the research question
First search	Using functional near-infrared spectroscopy to assess social information processing in poor urban Bangladeshi infants and toddlers	Perdue	2019	Developmental Science	Records Excluded- Title/Abstract Screening: irrelevant to the research question
First search	Using technology to promote postpartum weight loss in urban, low-income mothers: a pilot randomized controlled trial	Herring	2014	Journal of nutrition education and behavior	Records Excluded- Title/Abstract Screening: irrelevant to the research question
First search	Validation of the Bayley Infant Neurodevelopmental Screener Among HIV-Exposed Infants in Rural South Africa.	Rodriguez	2020	J Acquir Immune Defic Syndr	Records Excluded- Title/Abstract Screening: irrelevant to the research question
First search	Validation of the Whooley questions for antenatal depression and anxiety among low-income women in urban South Africa	Marsay	2017	South African Journal of Psychiatry	Records Excluded- Title/Abstract Screening: irrelevant to the research question
First search	Validity and reliability of the Brazilian version of the Body Image in Pregnancy Scale	de Oliveira		Journal of Reproductive and Infant Psychology	Records Excluded- Title/Abstract Screening: irrelevant to the research question
First search	Variations of health and health behaviors by nativity among pregnant Black women in Philadelphia	Elo	2010	American Journal of Public Health	Records Excluded- Title/Abstract Screening: irrelevant to the research question
First search	Vitamin D deficiency in depressive, anxiety and adjustment disorder	Aydin	2015	Klin. Psikofarmakol. Bul.	Records Excluded- Title/Abstract Screening: irrelevant to the research question
First search	Vitamin D Deficiency in Middle Childhood Is Related to Behavior Problems in Adolescence	Robinson	2020	Journal of Nutrition	Records Excluded- Title/Abstract Screening: irrelevant to the research question
First search	Vulnerability and resilience in the development of children at risk: the role of early mother-child interaction	Laucht	2002	Revista de Psiquiatria Clínica	Records Excluded- Title/Abstract Screening: irrelevant to the research question
First search	Weight and behavioral and psychosocial factors among ethnically diverse, low-income women after childbirth: I. Methods and context.	Walker	2004	Women Health	Records Excluded- Title/Abstract Screening: irrelevant to the research question
First search	Weight-related stigma is a significant psychosocial stressor in developing countries: Evidence from Guatemala.	Hackman	2016	Social Science & Medicine	Records Excluded- Title/Abstract Screening: irrelevant to the research question
First search	WHAT ARE THE RISKS ASSOCIATED WITH DIFFERENT SELECTIVE SEROTONIN RE-UPTAKE INHIBITORS (SSRIS) TO TREAT DEPRESSION AND ANXIETY IN PREGNANCY? AN EVALUATION OF CURRENT EVIDENCE	Womersley	2017	Psychiatria Danubina	Records Excluded- Title/Abstract Screening: irrelevant to the research question
First search	What Happens to the Health of Elderly Parents When Adult Child Migration Splits Households? Evidence from Rural China	Li	2020	International Journal of Environmental Research and Public Health	Records Excluded- Title/Abstract Screening: irrelevant to the research question
First search	When to Raise Our White Flag-A Discussion of Scope of Practice in a Resource Scarce World	Barnhardt	2020	Journal of Developmental and Behavioral Pediatrics	Records Excluded- Title/Abstract Screening: irrelevant to the research question
First search	Which are the causes of death among Chileans today? Long-term perspectives	Solimano	2007	Rev Med Chil	Records Excluded- Title/Abstract Screening: irrelevant to the research question
First search	Who is your dietitian? Diet of breastfeeding mothers with an allergic infant lacks many essential nutrients	Baysoy	2018	J. Pediatr. Gastroenterol. Nutr.	Records Excluded- Title/Abstract Screening: irrelevant to the research question
First search	Who's feeding baby? Non-maternal involvement in feeding and its association with dietary intakes among infants and toddlers	Wasser	2013	Appetite	Records Excluded- Title/Abstract Screening: irrelevant to the research question
First search	Why consider blood transfusion in pregnant / postpartum women?	Shander	2019	J. Perinat. Med.	Records Excluded- Title/Abstract Screening: irrelevant to the research question
First search	WIC mothers' depressive symptoms are associated with greater use of feeding to soothe, regardless of perceived child negativity	Savage	2017	Pediatric Obesity	Records Excluded- Title/Abstract Screening: irrelevant to the research question
First search	WITHDRAWN: Home-based support for disadvantaged adult mothers.	Bennett	2008	Cochrane Database Syst Rev	Records Excluded- Title/Abstract Screening: irrelevant to the research question
First search	Years lived with disability (YLDs) for 1160 sequelae of 289 diseases and injuries 1990-2010: a systematic analysis for the Global Burden of Disease Study 2010.	Vos	2012	Lancet	Records Excluded- Title/Abstract Screening: irrelevant to the research question
First search	Young maternal age and poor child development: predictive validity from a birth cohort.	Chittleborough	2011	Pediatrics	Records Excluded- Title/Abstract Screening: irrelevant to the research question
First search	[Care of pregnant women in prenatal services in public maternity hospitals of Rosario, Argentina].	Belizan	1979	Bol Oficina Sanit Panam	Records Excluded- Title/Abstract Screening: published before 2000
First search	[The urinary excretion of pregnanediol during pregnancy determined by gas-liquid chromatography. III. Its relation with the obstetric results (author's transl)].	Acien	1976	Reproduccion	Records Excluded- Title/Abstract Screening: published before 2000
First search	Abbreviated scale for the assessment of psychosocial status in pregnancy: development and evaluation.	Goldenberg	1997	Acta Obstet Gynecol Scand Suppl	Records Excluded- Title/Abstract Screening: published before 2000
First search	Análisis de la incidencia de recién nascidos de bajo peso en adolescentes embarazadas / Analysis of the incidence of low birth weigth newborn infants in pregnant adolescents	Martínez A.	1987	Rev. chil. obstet. ginecol	Records Excluded- Title/Abstract Screening: published before 2000
First search	Antecedentes perinatales y morbimortalidad del hijo de madre con preeclampsia severa	Flores	1998	Perinatol. reprod. hum	Records Excluded- Title/Abstract Screening: published before 2000
First search	Anxiety, depression, and birth outcomes in a cohort of unmedicated women	Ossola		Journal of Maternal-Fetal & Neonatal Medicine	Records Excluded- Title/Abstract Screening: published before 2000
First search	Breast feeding and nutritional status in depressed urban areas of Greater Manila, Philippines.	Zeitlin	1978	Ecol Food Nutr	Records Excluded- Title/Abstract Screening: published before 2000
First search	Causas de retardo mental en niños	Gómez de Hernández	1990	Rev. méd. domin	Records Excluded- Title/Abstract Screening: published before 2000
First search	Childhood victimization: relationship to adolescent pregnancy outcome.	Stevens-Simon	1994	Child Abuse Negl	Records Excluded- Title/Abstract Screening: published before 2000
First search	Children hit by AIDS.		1997	Manushi	Records Excluded- Title/Abstract Screening: published before 2000
First search	Clinical profile and prevalence of fetal alcohol syndrome in an isolated community in British Columbia.	Robinson	1987	CMAJ	Records Excluded- Title/Abstract Screening: published before 2000
First search	Constitución de la República Dominicana: Edición 1990	Anon	1988		Records Excluded- Title/Abstract Screening: published before 2000
First search	Correlates of adolescent parenting.	Reis	1987	Adolescence	Records Excluded- Title/Abstract Screening: published before 2000
First search	Correlates of cognitive development in low-birth-weight infants from low-income families.	Feingold	1994	J Pediatr Nurs	Records Excluded- Title/Abstract Screening: published before 2000
First search	Cross-cultural patterns of growth and nutritional status of breast-fed infants	Dewey	1998	The American journal of clinical nutrition	Records Excluded- Title/Abstract Screening: published before 2000
First search	Depression prevalence and incidence among inner-city pregnant and postpartum women.	Hobfoll	1995	Journal of consulting and clinical psychology	Records Excluded- Title/Abstract Screening: published before 2000
First search	Detección de seropositividad al VIH en población pediátrica / Detection of seropositive HIV on pediatric population	Dueñas Toledo	1995	Rev. méd. IMSS	Records Excluded- Title/Abstract Screening: published before 2000
First search	Early Life Health in Women with Provoked Vestibulodynia and/or Vaginismus	Muhlrad		Journal of Womens Health	Records Excluded- Title/Abstract Screening: published before 2000
First search	ECG waveform, short term heart rate variability and plasma catecholamine concentrations in response to hypoxia in intrauterine growth retarded guinea-pig fetuses.	Widmark	1991	J Dev Physiol	Records Excluded- Title/Abstract Screening: published before 2000
First search	Efecto de un esquema nutricional en crecimiento del niño DNT grave 1989-1993	Sejas	1993		Records Excluded- Title/Abstract Screening: published before 2000
First search	Effect of a milk-based food supplement on maternal nutritional status and fetal growth in underweight Chilean women	Mardones-Santander	1988	The American journal of clinical nutrition	Records Excluded- Title/Abstract Screening: published before 2000
First search	El recién nacido de madre con hipertensión arterial esencial	Cruz Bolaños	1986	Bol. méd. Hosp. Infant. Méx	Records Excluded- Title/Abstract Screening: published before 2000
First search	Evaluación clínica del estado nutricional al nacimiento en recién nacidos a término de Hospital Regional Honorio Delgado	Medina	1997		Records Excluded- Title/Abstract Screening: published before 2000
First search	Evolución clínica de las infecciones respiratorias bajas en lactantes internados en una unidad de cuidados intensivos neonatales / Clinical assesment of lower respiratory tract infections in infants admitted to a neonatal intensive care unit	Bourguet	1996	Med. infant	Records Excluded- Title/Abstract Screening: published before 2000
First search	From early withdrawal reaction to infant depression: A baby alone does exist	Guedeney	1997	Infant Mental Health Journal	Records Excluded- Title/Abstract Screening: published before 2000
First search	Gestational weight gain, pregnancy outcome, and postpartum weight retention	Scholl	1995	Obstetrics & gynecology	Records Excluded- Title/Abstract Screening: published before 2000
First search	Global mortality, disability, and the contribution of risk factors: Global Burden of Disease Study.	Murray	1997	Lancet	Records Excluded- Title/Abstract Screening: published before 2000
First search	Impaired growth in infants born to mothers of very high parity.	Prentice	1987	Hum Nutr Clin Nutr	Records Excluded- Title/Abstract Screening: published before 2000
First search	Incidencia del síndrome de dificultad respiratoria	Lugarte	1996	Rev. méd. IMSS	Records Excluded- Title/Abstract Screening: published before 2000
First search	Increased birthweight after prenatal dietary supplementation of rural African women	Prentice	1987	The American journal of clinical nutrition	Records Excluded- Title/Abstract Screening: published before 2000
First search	Inmunologia y malnutricion	Nunez	1987	Med. Caldas	Records Excluded- Title/Abstract Screening: published before 2000
First search	Insuficiência respiratória em recém nascidos de baixo peso: influência do retardo de crescimento intra-uterino / Respiratory distress in low birth weight: influencia of intrauterine growth retardation	Cardoso	1998	Rev. Hosp. Clin. Fac. Med. Univ. SÃ¤o Paulo	Records Excluded- Title/Abstract Screening: published before 2000
First search	Insuficiencia respiratoria en el niño. Experiencia en 57 pacientes	Sáncez Veiga	1981	Rev. cuba. pediatr	Records Excluded- Title/Abstract Screening: published before 2000
First search	Kabuki make-up (Niikawa-Kuroki) syndrome: a study of 62 patients.	Niikawa	1988	Am J Med Genet	Records Excluded- Title/Abstract Screening: published before 2000
First search	La aspergilosis pulmonar: presentación de ocho casos en niños / Pulmonary aspergillosis: report of eight cases in children	Ramos	1995	Gac. méd. Méx	Records Excluded- Title/Abstract Screening: published before 2000
First search	La Investigacion en Enfermeria, logros y perspectivas	Colegio de Enfermeros del Peru	1987		Records Excluded- Title/Abstract Screening: published before 2000
First search	Labio leporino y paladar hendido: posibilidad de cirugía temprana en niños amamantados / Leporino lip and to paladar cleaved: possibility of early surgery in nursed children	Ampudia	1996		Records Excluded- Title/Abstract Screening: published before 2000
First search	Low birth weight: race and maternal nativity—impact of community income	Fang	1999	Pediatrics	Records Excluded- Title/Abstract Screening: published before 2000
First search	Low birthweight in a public prenatal care program: behavioral and psychosocial risk factors and psychosocial intervention	Zimmer-Gembeck	1996	Social Science & Medicine	Records Excluded- Title/Abstract Screening: published before 2000
First search	Macrosomia: influence of maternal overweight among a low-income population	Larsen	1990	American journal of obstetrics and gynecology	Records Excluded- Title/Abstract Screening: published before 2000
First search	Malaria infection of the placenta in The Gambia, West Africa; its incidence and relationship to stillbirth, birthweight and placental weight.	McGregor	1983	Trans R Soc Trop Med Hyg	Records Excluded- Title/Abstract Screening: published before 2000
First search	Manejo de la vía aerea y digestiva en el politraumatizado maxilofacial	Bronstein Bordali	1991	Rev. sanid. def. nac. (Santiago de Chile)	Records Excluded- Title/Abstract Screening: published before 2000
First search	Maternal anthropometric status and lactation performance in a low-income Honduran population: evidence for the role of infants	Perez-Escamilla	1995	The American journal of clinical nutrition	Records Excluded- Title/Abstract Screening: published before 2000
First search	Maternal nutrition and birth weight	Martorell	1987	American Journal of Physical Anthropology	Records Excluded- Title/Abstract Screening: published before 2000
First search	Maternal obesity and breast-feeding success in a rural population of white women	Hilson	1997	The American journal of clinical nutrition	Records Excluded- Title/Abstract Screening: published before 2000
First search	Maternal weight and weight gain in Africans. Its relationship to birth weight	Lawoyin	1991	Journal of tropical pediatrics	Records Excluded- Title/Abstract Screening: published before 2000
First search	Maternal weight gain: effect on infant birth weight among overweight and average-weight low-income women	Frentzen	1988	American journal of obstetrics and gynecology	Records Excluded- Title/Abstract Screening: published before 2000
First search	Nonorganic failure to thrive: Maternal history and current maternal functioning	Gorman	1993	Journal of Clinical Child Psychology	Records Excluded- Title/Abstract Screening: published before 2000
First search	Nutritional status and health status of under-fives of the Mentawai island Sipora (Indonesia) (author's transl)	Höfler	1978	Tropenmed Parasitol	Records Excluded- Title/Abstract Screening: published before 2000
First search	Obesidad	Infante	1993	Rev. chil. pediatr	Records Excluded- Title/Abstract Screening: published before 2000
First search	Oxigenoterapia domiciliaria en niños con insuficiencia respiratoria crónica / Home oxygen therapy in children with chronic respiratory failure	Navarrete	1998	Rev. méd. Chile	Records Excluded- Title/Abstract Screening: published before 2000
First search	Perinatal outcome, maternal weight gain, cigarette smoking and social status in Jerusalem.	Rush	1988	Rev Epidemiol Sante Publique	Records Excluded- Title/Abstract Screening: published before 2000
First search	Postnatal growth patterns of full-term low birth weight infants in Northeast Brazil are related to socioeconomic status	Ashworth	1997	The Journal of nutrition	Records Excluded- Title/Abstract Screening: published before 2000
First search	Postpartum care -- what's best for mother and baby.		1997	Safe Mother	Records Excluded- Title/Abstract Screening: published before 2000
First search	Prenatal weight gains related to the birth of healthy-sized infants to low-income women	Brown	1986	Journal of the American Dietetic Association	Records Excluded- Title/Abstract Screening: published before 2000
First search	Preventive health care and screening of Latin American immigrants in the United States.	Weissman	1994	J Am Board Fam Pract	Records Excluded- Title/Abstract Screening: published before 2000
First search	Psychosocial attributes and life experiences of disadvantaged minority mothers: age and ethnic variations.	Wasserman	1990	Child Dev	Records Excluded- Title/Abstract Screening: published before 2000
First search	Psychosocial factors related to childhood growth	Larkby	1998		Records Excluded- Title/Abstract Screening: published before 2000
First search	Psychosomatic aspects of protein-calorie malnutrition in early childhood in a tropical environment. Facts and hypotheses	Guedeney	1986	Psychiatr Enfant	Records Excluded- Title/Abstract Screening: published before 2000
First search	Reduced anti-immobility effect of repeated desipramine (DMI) treatment in adult rats undernourished at perinatal age	Molina	1987	Pharmacology, Biochemistry and Behavior	Records Excluded- Title/Abstract Screening: published before 2000
First search	Relationship of psychosocial status to low prenatal weight gain among nonobese black and white women delivering at term.	Hickey	1995	Obstet Gynecol	Records Excluded- Title/Abstract Screening: published before 2000
First search	Repercusion perinatal del consumo de basuco durante la gestacion	Manotas	1989	Iatreia	Records Excluded- Title/Abstract Screening: published before 2000
First search	Risk factors for the prevalence of malnutrition among urban children in Ghana	Rikimaru	1998	Journal of nutritional science and vitaminology	Records Excluded- Title/Abstract Screening: published before 2000
First search	Schizophrenia as a long-term outcome of pregnancy, delivery, and perinatal complications: a 28-year follow-up of the 1966 north Finland general population birth cohort.	Jones	1998	Am J Psychiatry	Records Excluded- Title/Abstract Screening: published before 2000
First search	Studies on the growth of the fetal guinea pig. Effects of reduction in uterine blood flow on the plasma sulphation-promoting activity and on the concentration of insulin-like growth factors-I and -II.	Jones	1987	J Dev Physiol	Records Excluded- Title/Abstract Screening: published before 2000
First search	Study on blood level of human placental lactogen in abnormal pregnancy.	Samanta	1989	J Indian Med Assoc	Records Excluded- Title/Abstract Screening: published before 2000
First search	Suporte nutricional parenteral em crianças com insuficiência respiratória submetidas a ventilaçäo mecânica	Piva	1988	J. pediatr. (Rio J.)	Records Excluded- Title/Abstract Screening: published before 2000
First search	Symbolic expression of feelings and depressive symptoms in high-risk pregnant women.	Wobie	1997	J Fla Med Assoc	Records Excluded- Title/Abstract Screening: published before 2000
First search	The association between birthweight, sociodemographic variables and maternal anthropometry in an urban sample from Dhaka, Bangladesh	Karim	1997	Annals of human biology	Records Excluded- Title/Abstract Screening: published before 2000
First search	The biologic and social consequences of perinatal cocaine use in an inner-city population: results of an anonymous cross-sectional study.	McCalla	1991	Am J Obstet Gynecol	Records Excluded- Title/Abstract Screening: published before 2000
First search	The National WIC Evaluation: evaluation of the Special Supplemental Food Program for Women, Infants, and Children. V. Longitudinal study of pregnant women.	Rush	1988	Am J Clin Nutr	Records Excluded- Title/Abstract Screening: published before 2000
First search	The pattern of maternal weight gain in women with good pregnancy outcomes.	Carmichael	1997	American journal of public health	Records Excluded- Title/Abstract Screening: published before 2000
First search	The small miracle.	Tiranti	1979	New Int	Records Excluded- Title/Abstract Screening: published before 2000
First search	The use of nomegestrol acetate subdermal contraceptive implant, uniplant, during lactation.	Abdel-Aleem	1996	Contraception	Records Excluded- Title/Abstract Screening: published before 2000
First search	Trends in utilization of obstetric care at Wesley Guild Hospital, Ilesa, Nigeria. Effects of a depressed economy.	Owa	1995	Trop Geogr Med	Records Excluded- Title/Abstract Screening: published before 2000
First search	Variaciones en la proporción de cambio del hueso alveolar del premolar humano durante el tratamiento, tanto con el aparato de Herbst como con el activador LSU (trad) / Variations in the change proportion of the alveolar bone of human premolar during treatment with Herbst appliance and LSU activator	Stutzmann	1991	Ortodoncia	Records Excluded- Title/Abstract Screening: published before 2000
First search	Weight, self-esteem, ethnicity, and depressive symptomatology during pregnancy among inner-city women.	Cameron	1996	Health Psychology	Records Excluded- Title/Abstract Screening: published before 2000
First search	Zinc administration prevents wasting in stressed mice	Tamayo	1996	Arch. med. res	Records Excluded- Title/Abstract Screening: published before 2000
First search	A Population-based Prospective Study to Identify Contributors to Mother and Child Health in Suburban Communities: The Cohort Profile	Holakouie-Naieni	2018	Iranian Journal of Public Health	Study design does not meet the inclusion criteria
First search	Antenatal and postpartum depression: effects on infant and young child health and feeding practices.	Madlala	2018	South African Journal of Clinical Nutrition	Study design does not meet the inclusion criteria
First search	Can maternal depression increase infant risk of illness and growth impairment in developing countries?	Rahman	2002	Child Care Health Dev	Study design does not meet the inclusion criteria
First search	Cognitive behaviour therapy-based intervention by community health workers for mothers with depression and their infants in rural Pakistan: a cluster-randomised controlled trial.	Rahman	2008	Lancet (British edition)	Study design does not meet the inclusion criteria
First search	Cohort Profile: Perinatal depression and child socioemotional development ; the Bachpan cohort study from rural Pakistan.	Sikander	2019	BMJ Open	Study design does not meet the inclusion criteria
First search	Community health workers can improve child growth of antenatally-depressed, South African mothers: A cluster randomized controlled trial	Tomlinson	2015	BMC Psychiatry	Study design does not meet the inclusion criteria
First search	Demographic and psychosocial characteristics of substance-abusing pregnant women.	Hans	1999	Clin Perinatol	Study design does not meet the inclusion criteria
First search	Does maternal postpartum depression affect children's developmental outcomes?	Aoyagi	2019	Journal of Obstetrics and Gynaecology Research	Study design does not meet the inclusion criteria
First search	Efecto de la lactancia materna y variables psicosociales sobre el desarrollo psicomotor en niños de 12 meses de edad	De Andraca	1999	Arch. latinoam. nutr	Study design does not meet the inclusion criteria
First search	Effect of maternal mental health on infant growth in low income countries: new evidence from South Asia.	Patel	2004	BMJ: British Medical Journal (International Edition)	Study design does not meet the inclusion criteria
First search	Effect of maternal postpartum depression on offspring's growth	Farías-Antúnez	2018	Journal of Affective Disorders	Study design does not meet the inclusion criteria
First search	Effects of parental mental illness on children's physical health: systematic review and meta-analysis.	Pierce	2020	British Journal of Psychiatry	Study design does not meet the inclusion criteria
First search	Epidemiology of maternal depression, risk factors, and child outcomes in low-income and middle-income countries	Gelaye	2016	Lancet Psychiatry	Study design does not meet the inclusion criteria
First search	Es el crecimiento infantil afectado por la depresión materna: revisión sistemática / Does maternal depsression affect infant growth: systematic review	Mazzoni	2011	Rev. psiquiatr. clín. (Santiago de Chile)	Study design does not meet the inclusion criteria
First search	Interventions for common perinatal mental disorders in women in low- and middle-income countries: a systematic review and meta-analysis.	Rahman	2013	Bull World Health Organ	Study design does not meet the inclusion criteria
First search	Lifetime economic impact of the burden of childhood stunting attributable to maternal psychosocial risk factors in 137 low/middle-income countries.	Fawzi	2019	BMJ Global Health	Study design does not meet the inclusion criteria
First search	Maternal depression and children's growth: Data from Brazil	Surkan	2015	Eur. Psychiatry	Study design does not meet the inclusion criteria
First search	Maternal depression and early childhood growth in developing countries: systematic review and meta-analysis.	Surkan	2011	Bulletin of the World Health Organization	Study design does not meet the inclusion criteria
First search	Maternal depression and infant growth–a review of recent evidence	Stewart	2007	Maternal & child nutrition	Study design does not meet the inclusion criteria
First search	Maternal depression is a risk factor to malnutrition among young children in Malaysian rural area	Din	2019	Ann. Nutr. Metab.	Study design does not meet the inclusion criteria
First search	Maternal mental distress: A risk factor for infant under nutrition in developing countries	Hussain	2010	J. Pak. Med. Assoc.	Study design does not meet the inclusion criteria
First search	Maternal mental health and child health and nutrition	McCurdy	2012	The Oxford handbook of poverty and child development.	Study design does not meet the inclusion criteria
First search	Maternal mental health: The missing "m" in the global maternal and child health agenda.	Atif	2015	Semin Perinatol	Study design does not meet the inclusion criteria
First search	Mechanisms linking parental education and stunting	Wachs	2008	The Lancet	Study design does not meet the inclusion criteria
First search	Multidimensional impact of severe mental illness on family members: systematic review	Fekadu	2019	Bmj Open	Study design does not meet the inclusion criteria
First search	Nutrition, mental health and violence: From pregnancy to postpartum Cohort of women attending primary care units in Southern Brazilâ€”ECCAGE study	Nunes	2010	BMC Psychiatry	Study design does not meet the inclusion criteria
First search	Prenatal stress and child development: A scoping review of research in low- and middle-income countries.	Buffa	2018	PLoS One	Study design does not meet the inclusion criteria
First search	Relação entre depressão materna e os cuidados em saúde à criança: revisão sistemática / Maternal depression and child health care: a systematic review	Brecailo	2013	Unopar Científica Ciências Biológicas e da Saúde	Study design does not meet the inclusion criteria
First search	Systematic review: Symptoms of parental depression and anxiety and offspring overweight	Marco	2020	Revista de Saúde Pública (Online)	Study design does not meet the inclusion criteria
First search	Association between early maternal depression and child growth: A group-based trajectory modeling analysis	Pineros-Leano	2019		Study population does not meet the inclusion criteria
First search	Association of postpartum depression with weight retention 1 year after childbirth	Herring	2008	Obesity	Study population does not meet the inclusion criteria
First search	Determinants of Cognitive Development of Low SES Children in Chile: A Post-transitional Country with Rising Childhood Obesity Rates.	Galván	2013	Maternal & Child Health Journal	Study population does not meet the inclusion criteria
First search	Early maternal depressive symptoms and child growth trajectories: a longitudinal analysis of a nationally representative US birth cohort.	Surkan	2014	BMC Pediatr	Study population does not meet the inclusion criteria
First search	Effectiveness of a Brief Psychological Intervention Delivered by Nurse for Depression in Pregnancy: Study Protocol for a Multicentric Randomized Controlled Trial from India	Raghuveer	2020	Indian Journal of Psychological Medicine	Study population does not meet the inclusion criteria
First search	Impact of postpartum depression on the mother-infant couple.	Wang	2005	Birth	Study population does not meet the inclusion criteria
First search	Maternal depressive symptoms and infant health practices among low-income women	Chung	2004	Pediatrics	Study population does not meet the inclusion criteria
First search	Maternal depressive symptoms and the risk of overweight in their children	Wang	2013	Maternal and Child Health Journal	Study population does not meet the inclusion criteria
First search	Maternal mental health and its association with infant growth in relation to ethnicity: The BiB1000 study	House	2011	J. Reprod. Infant Psychol.	Study population does not meet the inclusion criteria
First search	MOTHERS AND THEIR INFANTS CO-ADMITTED TO A NEWLY DEVELOPED MOTHER-BABY UNIT: CHARACTERISTICS AND OUTCOMES	Wright	2018	Infant Mental Health Journal	Study population does not meet the inclusion criteria
First search	Postpartum depression prevalence and impact on infant health, weight, and sleep in low-income and ethnic minority women and infants	Gress-Smith	2012	Maternal and Child Health Journal	Study population does not meet the inclusion criteria
First search	Prevalence of Depression among Caregivers of Indian Children with Cystic Fibrosis	Bhat	2018	Indian Journal of Pediatrics	Study population does not meet the inclusion criteria
First search	Relationships between pediatric obesity and maternal emotional states and attitudes	Akay	2015	International Journal of Psychiatry in Medicine	Study population does not meet the inclusion criteria
First search	Social and behavioral risk factors for obesity in early childhood.	Suglia	2013	J Dev Behav Pediatr	Study population does not meet the inclusion criteria
First search	The acceptability and feasibility of emailed parent questionnaires for medical and developmental surveillance after NICU discharge	Litt	2018	Journal of Perinatology	Study population does not meet the inclusion criteria
First search	The effects of neighborhood factors, maternal depression and parental emotional support on social - behavioral outcomes of children involved in the child welfare system	Saitadze		Journal of Public Child Welfare	Study population does not meet the inclusion criteria
First search	The influence of maternal socioeconomic and emotional factors on infant weight gain and weight faltering (failure to thrive): data from a prospective birth cohort.	Wright	2006	Arch Dis Child	Study population does not meet the inclusion criteria
First search	Vitamin D nutritional status and antenatal depressive symptoms in African American women	Cassidy-Bushrow	2012	Journal of Women's Health	Study population does not meet the inclusion criteria
Second search	Childhood and adolescent nutrition outcomes among girls exposed to gender-based violence: A rapid evidence assessment of quantitative research.	Vahedi	2023	PLoS ONE	Duplication found after the initial check by Covidence
Second search	Father involvement, maternal depression and child nutritional outcomes in Soweto, South Africa.	Drysdale	2021	Matern Child Nutr	Duplication found after the initial check by Covidence
Second search	A prospective cohort study of the association between key family and individual factors and obesity status among youth.	Wang	2022	Sci Rep	Exposure does not meet the inclusion criteria
Second search	Association between maternal decision-making and mental health and the nutritional status of children under 6 years of age in sub-urban Nigeria	Folayan	2023	BMC Public Health	Exposure does not meet the inclusion criteria
Second search	Associations Between Parental Depression, Self-efficacy, and Early Childhood Development in Malnourished Haitian Children	She	2022	GLOBAL PEDIATRIC HEALTH	Exposure does not meet the inclusion criteria
Second search	Maternal depression and child feeding practices: Determinants to malnutrition among young children in Malaysian rural area.	Din	2023	Women's Health	Exposure does not meet the inclusion criteria
Second search	Maternal emotional states in relation to offspring weight and health-related quality of life: Tehran lipid and glucose study	Parvin	2021	Int. J. Endocrinol. Metab.	Exposure does not meet the inclusion criteria
Second search	Pathways linking maternal mental health and child health in a dual burden context: Evidence from Galapagos, Ecuador.	Thompson	2022	Social Science & Medicine	Exposure does not meet the inclusion criteria
Second search	Symptoms of maternal depression and anxiety and their effect on the child's weight status four years after delivery	Constantino	2021	Early Child Development and Care	Exposure does not meet the inclusion criteria
Second search	The psychological distress of parents is associated with reduced linear growth of children: Evidence from a nationwide population survey	Susiloretni	2021	PLOS ONE	Exposure does not meet the inclusion criteria
Second search	Association between maternal postpartum depressive symptoms, socioeconomic factors, and birth outcomes with infant growth in South Africa.	Ricci	2023	Sci Rep	Included in the study
Second search	Associations Between Social Support and Symptoms of Antenatal Depression with Infant Growth and Development Among Mothers Living with HIV in Tanzania.	Saleh	2023	AIDS Behav	Included in the study
Second search	Maternal depressiveness and infant growth outcomes: Findings from the MAASTHI cohort study in India	Shriyan	2023	J. Psychosom. Res.	Included in the study
Second search	Antenatal depression: Associations with birth and neonatal outcomes among women attending maternity care in Harare, Zimbabwe.	Kaiyo-Utete	2023	PLoS One	Outcome does not meet the inclusion criteria
Second search	Association between maternal depression and neonatal outcomes: Evidence from a survey of nationally representative longitudinal studies.	Li	2022	Front Public Health	Outcome does not meet the inclusion criteria
Second search	Association between maternal depression and the nutritional status of children under five-years-old in Peru: An analysis of the Demographic and Health Survey 2014-2017	Villagaray-Pacheco	2021	medRxiv	Outcome does not meet the inclusion criteria
Second search	Association between maternal postpartum depression and children's physical growth in early childhood: a birth cohort study.	He	2023	Front Pediatr	Outcome does not meet the inclusion criteria
Second search	Association between trajectories of maternal depressive symptoms and length of hospital stay, hospitalization costs, and adverse maternal and infantile outcomes: A longitudinal observational study	Sun	2023	STRESS AND HEALTH	Outcome does not meet the inclusion criteria
Second search	Association of maternal psychological distress with children with overweight/obesity in Ethiopia	Biadgilign	2023	CHILD CARE HEALTH AND DEVELOPMENT	Outcome does not meet the inclusion criteria
Second search	Effect of antenatal depression on the initiation of breastfeeding in South Gondar zone, Northwest Ethiopia: A population-based prospective cohort study	Beyene	2022	HELIYON	Outcome does not meet the inclusion criteria
Second search	Effect of perinatal depression on risk of adverse infant health outcomes in mother-infant dyads in Gondar town: a causal analysis	Dadi	2021	BMC Pregnancy Childbirth	Outcome does not meet the inclusion criteria
Second search	Examining maternal depression, birthweight and linear growth: Findings from the South African National Income Dynamics Study.	Harper	2022	South African Journal of Child Health	Outcome does not meet the inclusion criteria
Second search	Father involvement, maternal depression and child nutritional outcomes in Soweto, South Africa	Drysdale	2021	MATERNAL AND CHILD NUTRITION	Outcome does not meet the inclusion criteria
Second search	Influence of Maternal Childhood Trauma on Perinatal Depression, Observed Motherâ€“Infant Interactions, and Child Growth.	Choi	2022	Maternal & Child Health Journal	Outcome does not meet the inclusion criteria
Second search	Intergenerational effects of violence on women's perinatal wellbeing and infant health outcomes: evidence from a birth cohort study in Central Vietnam	Do	2021	BMC PREGNANCY AND CHILDBIRTH	Outcome does not meet the inclusion criteria
Second search	Maternal depressed mood and child development over the first five years of life in South Africa	Gordon	2021	J. Affective Disord.	Outcome does not meet the inclusion criteria
Second search	Maternal depression is the predominant persistent risk for child cognitive and social-emotional problems from early childhood to pre-adolescence: A longitudinal cohort study.	Prado	2021	Soc Sci Med	Outcome does not meet the inclusion criteria
Second search	Maternal Perceptions About Breast-milk Production Predicted the Daily Frequency of Breastfeeding in Infants of Age Up-to Six Months in Gondar Town, Northwest Ethiopia	Dadi	2021	JOURNAL OF PEDIATRIC RESEARCH	Outcome does not meet the inclusion criteria
Second search	Prevalence, associated factors and perinatal outcomes of antepartum depression in Ibadan Nigeria.	Adeoye	2022	BMC Pregnancy Childbirth	Outcome does not meet the inclusion criteria
Second search	Relationships between mental health and diet during pregnancy and birth outcomes in a lowerâ€middle income country: "Healthy mothers, healthy communities" study in Vanuatu.	Therrien	2021	American Journal of Human Biology	Outcome does not meet the inclusion criteria
Second search	The Association between Maternal Depression, Infant Characteristics and Need for Assistance in A Low-Income-Country.	Odendaal	2021	J Subst Abus Alcohol	Outcome does not meet the inclusion criteria
Second search	The effect of antenatal depression on birth weight among newborns in South Gondar zone, Northwest Ethiopia: a population-based prospective cohort study.	Beyene	2021	Arch Public Health	Outcome does not meet the inclusion criteria
Second search	"Just Invite Us": Autistic Adults' Recommendations for Developing More Accessible Physical Activity Opportunities	Blagrave	2021	AUTISM IN ADULTHOOD	Records Excluded- Title/Abstract Screening: irrelevant to the research question
Second search	(PO-075) A Review of Alternative Health Interventions in the Treatment of Perinatal Depression	Person	2022	J. Acad. Consul. Liaison. Psychiatry	Records Excluded- Title/Abstract Screening: irrelevant to the research question
Second search	[Effectiveness of an educational video about infant crying on prevention of shaken baby syndrome among pregnant Japanese women and their partners].	Sampei	2021	Nihon Koshu Eisei Zasshi	Records Excluded- Title/Abstract Screening: irrelevant to the research question
Second search	[Factors associated infant development in Brazilian children: baseline of the impact assessment of the Happy Child Program].	Munhoz	2022	Cad Saude Publica	Records Excluded- Title/Abstract Screening: irrelevant to the research question
Second search	[Formula: see text]Neurodevelopmental assessment at one year of age predicts neuropsychological performance at six years in a cohort of West African Children.	Boivin	2021	Child Neuropsychol	Records Excluded- Title/Abstract Screening: irrelevant to the research question
Second search	919 syrup inhibits ROS-mediated leptin-induced anorexia by activating PPAR gamma and improves gut flora abnormalities	Xing	2021	BIOMEDICINE & PHARMACOTHERAPY	Records Excluded- Title/Abstract Screening: irrelevant to the research question
Second search	A Comparison of Three Measures to Identify Postnatal Anxiety: Analysis of the 2020 National Maternity Survey in England	Fellmeth	2022	INTERNATIONAL JOURNAL OF ENVIRONMENTAL RESEARCH AND PUBLIC HEALTH	Records Excluded- Title/Abstract Screening: irrelevant to the research question
Second search	A cross-sectional study of mental health and well-being in-connected families	Mahar	2023	HEALTH PROMOTION AND CHRONIC DISEASE PREVENTION IN CANADA-RESEARCH POLICY AND PRACTICE	Records Excluded- Title/Abstract Screening: irrelevant to the research question
Second search	A Golden Thread approach to transforming Maternal and Child Health in Singapore.	Yap	2022	BMC Pregnancy Childbirth	Records Excluded- Title/Abstract Screening: irrelevant to the research question
Second search	A multi-center longitudinal study on responsive breastfeeding in China from the perspective of health equity: research protocol	Shu	2021	INTERNATIONAL JOURNAL FOR EQUITY IN HEALTH	Records Excluded- Title/Abstract Screening: irrelevant to the research question
Second search	A priori and a posteriori dietary patterns among pregnant women in johannesburg, south africa: The nuped study	Conradie	2021	Nutrients	Records Excluded- Title/Abstract Screening: irrelevant to the research question
Second search	A randomized controlled trial testing the efficacy of a Nurse Home Visiting Program for Pregnant Adolescents	Fatori	2021	SCIENTIFIC REPORTS	Records Excluded- Title/Abstract Screening: irrelevant to the research question
Second search	A rapid landscape review of postpartum anaemia measurement: challenges and opportunities	Yourkavitch	2023	BMC Public Health	Records Excluded- Title/Abstract Screening: irrelevant to the research question
Second search	A single intravenous administration of a sub-anesthetic ketamine dose during the perioperative period of cesarean section for preventing postpartum depression: A meta-analysis	Li	2022	PSYCHIATRY RESEARCH	Records Excluded- Title/Abstract Screening: irrelevant to the research question
Second search	A systematic review of screening for perinatal depression and anxiety in community-based settings	Bhat	2021	Archives of women's mental health	Records Excluded- Title/Abstract Screening: irrelevant to the research question
Second search	A systematic review of the association between perinatal depression and cognitive development in infancy in low and middle-income countries.	Bluett-Duncan	2021	PLoS One	Records Excluded- Title/Abstract Screening: irrelevant to the research question
Second search	Accompanying your children: Living without parents at different stages of pre-adulthood and individual physical and mental health in adulthood	Jiang	2023	FRONTIERS IN PUBLIC HEALTH	Records Excluded- Title/Abstract Screening: irrelevant to the research question
Second search	Adequacy of prenatal care utilisation and gestational weight gain among women with depression	Hecht	2022	Journal of Reproductive and Infant Psychology	Records Excluded- Title/Abstract Screening: irrelevant to the research question
Second search	Adolescent stress experiences over time study (ASETS) protocol: design and methods of a prospective longitudinal study of sexual minority adolescents in the USA	Schrager	2022	BMJ OPEN	Records Excluded- Title/Abstract Screening: irrelevant to the research question
Second search	Advancing research on perinatal depression trajectories: Evidence from a longitudinal study of low-income women	Choi	2022	JOURNAL OF AFFECTIVE DISORDERS	Records Excluded- Title/Abstract Screening: irrelevant to the research question
Second search	Adverse childhood experiences and adult cardiometabolic risk factors and disease outcomes: Cross-sectional, population-based study of adults in rural Uganda	Kim	2021	JOURNAL OF GLOBAL HEALTH	Records Excluded- Title/Abstract Screening: irrelevant to the research question
Second search	Adverse childhood experiences combined with emotional and physical abuse by the partner predict antenatal depression	Abe	2022	Journal of affective disorders	Records Excluded- Title/Abstract Screening: irrelevant to the research question
Second search	Adverse maternal outcomes of adolescent pregnancy in Northwest Ethiopia: A prospective cohort study	Kassa	2021	Plos ONE	Records Excluded- Title/Abstract Screening: irrelevant to the research question
Second search	Adverse Maternal, Perinatal, and Neonatal Outcomes in Adolescent Pregnancies: A Case-Control Study.	Mohammadian	2023	J Res Health Sci	Records Excluded- Title/Abstract Screening: irrelevant to the research question
Second search	Adverse Neonatal and Obstetric Outcomes in a 20-year Brazilian Retrospective Cohort of Pregnancies after Bariatric Surgery.	Walter	2021	Obes Surg	Records Excluded- Title/Abstract Screening: irrelevant to the research question
Second search	Altered hedonic, novelty-, stress- and D-amphetamine-induced response due to social isolation in peripuberty	Potrebić	2021	Progress in Neuro-Psychopharmacology & Biological Psychiatry	Records Excluded- Title/Abstract Screening: irrelevant to the research question
Second search	American Indian Motherhood and Historical Trauma: Keetoowah Experiences of Becoming Mothers	Maxwell	2022	INTERNATIONAL JOURNAL OF ENVIRONMENTAL RESEARCH AND PUBLIC HEALTH	Records Excluded- Title/Abstract Screening: irrelevant to the research question
Second search	An assessment of the role of socio-economic, maternal and service utilization factors in increasing self-reported maternal complications in India	Kumar	2021	BMC PREGNANCY AND CHILDBIRTH	Records Excluded- Title/Abstract Screening: irrelevant to the research question
Second search	An evaluation of a combined psychological and parenting intervention for HIV-positive women depressed in the perinatal period, to enhance child development and reduce maternal depression: study protocol for the Insika Yomama cluster randomised controlle	Rochat	2021	Trials	Records Excluded- Title/Abstract Screening: irrelevant to the research question
Second search	An Integrated Mother-Child Intervention on Child Development and Maternal Mental Health.	Tofail	2023	Pediatrics	Records Excluded- Title/Abstract Screening: irrelevant to the research question
Second search	An integrated parenting intervention for maternal depression and child development in a low-resource setting: Cluster randomized controlled trial.	Husain	2021	Depress Anxiety	Records Excluded- Title/Abstract Screening: irrelevant to the research question
Second search	An organization- and category-level comparison of diagnostic requirements for mental disorders in ICD-11 and DSM-5	First	2021	World Psychiatry	Records Excluded- Title/Abstract Screening: irrelevant to the research question
Second search	Analysis of maternal postnatal depression, socioeconomic factors, and offspring internalizing symptoms in a longitudinal cohort in South Africa	Orri	2021	JAMA Network Open	Records Excluded- Title/Abstract Screening: irrelevant to the research question
Second search	Analysis of the incidence and influencing factors of postpartum depression and anxiety: A cross-sectional study in Xinjiang from 2018 to 2021	Abulaiti	2022	J. Affective Disord.	Records Excluded- Title/Abstract Screening: irrelevant to the research question
Second search	Antenatal depression among women with gestational diabetes mellitus: a pilot study	Tasnim	2022	Reprod. Health	Records Excluded- Title/Abstract Screening: irrelevant to the research question
Second search	Antenatal depression and adverse birth outcomes among pregnant women living with HIV in Dar es Salaam, Tanzania.	Regan	2023	Journal of Affective Disorders	Records Excluded- Title/Abstract Screening: irrelevant to the research question
Second search	Antenatal depression and associated factors among HIV-positive pregnant women in South Gondar zone public health facilities, northwest Ethiopia, a cross-sectional study	Desalegn	2022	Clinical Epidemiology and Global Health	Records Excluded- Title/Abstract Screening: irrelevant to the research question
Second search	Antenatal interventions to address harmful behaviors and psychosocial risk factors in the prevention of low birth weight	Koivu	2023	The American Journal of Clinical Nutrition	Records Excluded- Title/Abstract Screening: irrelevant to the research question
Second search	Anxiety and depressive symptoms in pregnancy predict low birth weight differentially in male and female infants-findings from an urban pregnancy cohort in India.	Chandra	2021	Soc Psychiatry Psychiatr Epidemiol	Records Excluded- Title/Abstract Screening: irrelevant to the research question
Second search	Arthritis Among Children and Adolescents Aged <18 Years-United States, 2017-2021	Lites	2023	MMWR-MORBIDITY AND MORTALITY WEEKLY REPORT	Records Excluded- Title/Abstract Screening: irrelevant to the research question
Second search	Aspects of motor development and quality of life in the context of child obesity	Martins	2021	J. Hum. Growth Dev. (Impr.)	Records Excluded- Title/Abstract Screening: irrelevant to the research question
Second search	Assessing and addressing vulnerability in pregnancy: General practitioners perceived barriers and facilitators - a qualitative interview study	Veno	2022	BMC PRIMARY CARE	Records Excluded- Title/Abstract Screening: irrelevant to the research question
Second search	Assessment of magnitude and predictors of postpartum depression among mothers attending immunization clinics in Bihar, India.	Singh	2021	J Family Med Prim Care	Records Excluded- Title/Abstract Screening: irrelevant to the research question
Second search	Association between Body Mass Index and Depression Symptom of Postpartum Women: A Cross-Sectional Study	Zhao	2022	Curr. Dev. Nutr.	Records Excluded- Title/Abstract Screening: irrelevant to the research question
Second search	Association between breakfast consumption frequency and the risk of irritable bowel syndrome among Chinese female college students A cross-sectional study	Zhang	2021	MEDICINE	Records Excluded- Title/Abstract Screening: irrelevant to the research question
Second search	Association between early life circumstances and depressive symptoms among Chinese older adults: Results from China health and retirement longitudinal study Early life circumstances and depression	Chen	2021	JOURNAL OF AFFECTIVE DISORDERS	Records Excluded- Title/Abstract Screening: irrelevant to the research question
Second search	Association between food intake and mental health problems among preschoolers in China	Jin	2022	FRONTIERS IN PUBLIC HEALTH	Records Excluded- Title/Abstract Screening: irrelevant to the research question
Second search	Association between high pre-pregnancy body mass index and antenatal depression: A study among pregnant women of upper socio-economic strata in North-West Delhi, India	Arora	2021	Clin. Epidemiol. Global Health	Records Excluded- Title/Abstract Screening: irrelevant to the research question
Second search	Association between Islamic religiosity, social support, marriage satisfaction, and postpartum depression in teenage mothers in West Java, Indonesia: A cross-sectional study.	Nurbaeti	2023	Belitung Nurs J	Records Excluded- Title/Abstract Screening: irrelevant to the research question
Second search	Association between maternal depression and emotion and behavior regulation in Peruvian children: A population-based study	Hernandez-Vasquez	2022	PREVENTIVE MEDICINE REPORTS	Records Excluded- Title/Abstract Screening: irrelevant to the research question
Second search	Association between prenatal exposure to antidepressants and neonatal morbidity: An analysis of real-world data from a nationwide claims database in Japan	Fujioka	2022	J. Affective Disord.	Records Excluded- Title/Abstract Screening: irrelevant to the research question
Second search	Association between preterm infant size at 1 year and ADHD later in life: data from 1993 and 2004 Pelotas Birth Cohorts	Soldateli	2022	EUROPEAN CHILD & ADOLESCENT PSYCHIATRY	Records Excluded- Title/Abstract Screening: irrelevant to the research question
Second search	Association between the use of antidepressants and the risk of preterm birth among pregnant women with depression: A retrospective cohort study in Taiwan	Chen	2021	J. Invest. Med.	Records Excluded- Title/Abstract Screening: irrelevant to the research question
Second search	Association between utilization and quality of antenatal care with stillbirths in four tertiary hospitals in a low‐income urban setting	Gwako	2021	Acta obstetricia et gynecologica Scandinavica	Records Excluded- Title/Abstract Screening: irrelevant to the research question
Second search	Association between violence and depression during pregnancy with perinatal outcomes: a moderated mediation analysis.	Gómez Aristizábal	2022	BMC Pregnancy Childbirth	Records Excluded- Title/Abstract Screening: irrelevant to the research question
Second search	Association of antenatal anxiety with adverse pregnancy outcomes: A prospective hospital-based study	Dwivedi	2023	INDIAN JOURNAL OF PSYCHIATRY	Records Excluded- Title/Abstract Screening: irrelevant to the research question
Second search	Association of Children's Physical Activity and Screen Time With Mental Health During the COVID-19 Pandemic	Tandon	2021	JAMA NETWORK OPEN	Records Excluded- Title/Abstract Screening: irrelevant to the research question
Second search	Association of early migration with child growth, cognition and behaviour in South Africa	Christodoulou	2022	TROPICAL MEDICINE & INTERNATIONAL HEALTH	Records Excluded- Title/Abstract Screening: irrelevant to the research question
Second search	Association of high cortisol levels in pregnancy and altered fetal growth. Results from the MAASTHI, a prospective cohort study, Bengaluru.	Shriyan	2023	Lancet Reg Health Southeast Asia	Records Excluded- Title/Abstract Screening: irrelevant to the research question
Second search	Association of maternal depression and anxiety with toddler social-emotional and cognitive development in South Africa: a prospective cohort study	Shuffrey	2022	BMJ open	Records Excluded- Title/Abstract Screening: irrelevant to the research question
Second search	Association of maternal depression and anxiety with toddler social-emotional and cognitive development in South Africa: a prospective cohort study.	Shuffrey	2022	BMJ Open	Records Excluded- Title/Abstract Screening: irrelevant to the research question
Second search	Association of maternal prenatal depression and anxiety with toddler sleep: the China-Anhui Birth Cohort study	Ma	2022	ARCHIVES OF WOMENS MENTAL HEALTH	Records Excluded- Title/Abstract Screening: irrelevant to the research question
Second search	Association of postpartum depression with pre and post-natal iron supplementation in women of reproductive age of Islamabad, Pakistan	Bilal	2022	Rawal Med. J.	Records Excluded- Title/Abstract Screening: irrelevant to the research question
Second search	Association of the previous history of maternal depression with post-partum depression, anxiety, and stress in the neonatal intensive care unit	Das	2021	The Journal of Maternal-Fetal & Neonatal Medicine	Records Excluded- Title/Abstract Screening: irrelevant to the research question
Second search	Association of women-specific health factors in the severity of Parkinson's disease	Rao	2023	NPJ PARKINSONS DISEASE	Records Excluded- Title/Abstract Screening: irrelevant to the research question
Second search	Associations between adverse childhood experiences and prenatal mental health and substance use among urban, low-income women	Jasthi	2022	Community mental health journal	Records Excluded- Title/Abstract Screening: irrelevant to the research question
Second search	Associations between adverse home environments and appetite hormones, adipokines, and adiposity among Chilean adolescents	Majmudar	2022	Clin. Obes.	Records Excluded- Title/Abstract Screening: irrelevant to the research question
Second search	Associations between duration of first trimester intrauterine exposure to genocide against the Tutsi and health outcomes in adulthood	Uwizeye	2023	AMERICAN JOURNAL OF BIOLOGICAL ANTHROPOLOGY	Records Excluded- Title/Abstract Screening: irrelevant to the research question
Second search	Associations between sleep and overweight/obesity in adolescents vary by race/ethnicity and socioeconomic status	Ji	2023	JOURNAL OF ADVANCED NURSING	Records Excluded- Title/Abstract Screening: irrelevant to the research question
Second search	Associations of parental depression during adolescence with cognitive development in later life in China: A population-based cohort study.	Li	2021	PLoS Med	Records Excluded- Title/Abstract Screening: irrelevant to the research question
Second search	Associations of prepregnancy body mass index, gestational weight gain, and intelligence in offspring: A systematic review and meta-Analysis	Zhu	2021	Reprod. Dev. Med.	Records Excluded- Title/Abstract Screening: irrelevant to the research question
Second search	Bebês com choro excessivo no início da vida: ocorrência e fatores associados na coorte de nascimentos MINA-Brasil / Infant with excessive crying early in life: occurrence and associated factors in the MINA-Brazil birth cohort	Oliveira	2021		Records Excluded- Title/Abstract Screening: irrelevant to the research question
Second search	Bereaved Parents' Health Outcomes Following the Death of Their Child	Dias	2021	CLINICAL PRACTICE IN PEDIATRIC PSYCHOLOGY	Records Excluded- Title/Abstract Screening: irrelevant to the research question
Second search	Better maternal quality of life in pregnancy yields better offspring respiratory outcomes: A birth cohort	Yamamoto-Hanada	2021	Ann. Allergy Asthma Immunol.	Records Excluded- Title/Abstract Screening: irrelevant to the research question
Second search	Birth by cesarean section and mood disorders among adolescents of a birth cohort study in northern Brazil.	Coelho	2021	Braz J Med Biol Res	Records Excluded- Title/Abstract Screening: irrelevant to the research question
Second search	Birth weight was associated with maternal exposure to intimate partner violence during pregnancy in southern Ethiopia: A prospective cohort study	Belay	2022	FRONTIERS IN PUBLIC HEALTH	Records Excluded- Title/Abstract Screening: irrelevant to the research question
Second search	Body Appreciation, Depressive Symptoms, and Self-Esteem in Pregnant and Postpartum Brazilian Women	Meireles	2022	FRONTIERS IN GLOBAL WOMENS HEALTH	Records Excluded- Title/Abstract Screening: irrelevant to the research question
Second search	Body Mass Index and Edinburgh Postnatal Depression Scale Score of Pregnant Women & Breastfeeding Mothers During COVID-19 Pandemic	Erliana	2022	Curr. Dev. Nutr.	Records Excluded- Title/Abstract Screening: irrelevant to the research question
Second search	Bodyweight and human capital development: Assessing the impact of obesity on socioemotional skills during childhood in Chile	Sarrias	2022	Econ. Hum. Biol.	Records Excluded- Title/Abstract Screening: irrelevant to the research question
Second search	Breathlessness across generations: results from the RHINESSA generation study	Ekstrom	2022	THORAX	Records Excluded- Title/Abstract Screening: irrelevant to the research question
Second search	Bridging the postpartum gap: a randomized controlled trial to improve postpartum visit attendance among low-income women with limited English proficiency	Polk	2021	Women's Health Reports	Records Excluded- Title/Abstract Screening: irrelevant to the research question
Second search	Building knowledge, optimising physical and mental health and setting up healthier life trajectories in South African women (Bukhali): A preconception randomised control trial part of the Healthy Life Trajectories Initiative (HeLTI)	Norris	2022	BMJ Open	Records Excluded- Title/Abstract Screening: irrelevant to the research question
Second search	Burden and risk factors for antenatal depression and its effect on preterm birth in South Asia: A population-based cohort study.	Khanam	2022	PLoS One	Records Excluded- Title/Abstract Screening: irrelevant to the research question
Second search	Características actuales de la población pediátrica asistida en un centro de salud del primer nivel de atención en 2020-2021: Montevideo, Uruguay / Characteristics of the pediatric population assisted at primary care level in Montevideo, Uruguay / Características da população pediátrica assistida no nível de atenção primária em Montevidéu, Uruguai	González Castro	2022	Arch. pediatr. Urug	Records Excluded- Title/Abstract Screening: irrelevant to the research question
Second search	Caregivers' feeding practices in Ethiopia: association with caregiver and child characteristics	Gebru	2021	JOURNAL OF NUTRITIONAL SCIENCE	Records Excluded- Title/Abstract Screening: irrelevant to the research question
Second search	Caught Between External Pressures and Internal Battles: Psychosocial Factors Affecting Gestational Weight Gain - A Scoping Review.	Athar	2021	Cureus	Records Excluded- Title/Abstract Screening: irrelevant to the research question
Second search	Causal model of the association of social support during pregnancy with a perinatal and postpartum depressive state: A nationwide birth cohort - the Japan Environment and Children's Study.	Matsumura	2022	J Affect Disord	Records Excluded- Title/Abstract Screening: irrelevant to the research question
Second search	Characteristics associated with the transition to partial breastfeeding prior to 6 months of age: Data from seven sites in a birth cohort study.	Richard	2021	Matern Child Nutr	Records Excluded- Title/Abstract Screening: irrelevant to the research question
Second search	Characteristics of Environmental influences on Child Health Outcomes (ECHO) Cohorts Recruited During Pregnancy	Faro	2021	MCN Am J Matern Child Nurs	Records Excluded- Title/Abstract Screening: irrelevant to the research question
Second search	Child- and family-level factors as predictors of Chinese children's generalized anxiety disorder symptoms in middle childhood	Wang	2022	CURRENT PSYCHOLOGY	Records Excluded- Title/Abstract Screening: irrelevant to the research question
Second search	Childhood and adolescent nutrition outcomes among girls exposed to gender-based violence: A rapid evidence assessment of quantitative research.	Vahedi	2023	PLoS One	Records Excluded- Title/Abstract Screening: irrelevant to the research question
Second search	Children and COVID19: Understanding impact on the growth trajectory of an evolving generation	Haleemunnissa	2021	CHILDREN AND YOUTH SERVICES REVIEW	Records Excluded- Title/Abstract Screening: irrelevant to the research question
Second search	China's antenatal care promoting early childhood development: evidence from a cross-sectional survey.	Wu	2021	Ann N Y Acad Sci	Records Excluded- Title/Abstract Screening: irrelevant to the research question
Second search	Clinical characteristics and sociodemographic factors associated with COVID-19 infection in pregnant women in a maternal and children's public hospital	Huaman	2021	MEDWAVE	Records Excluded- Title/Abstract Screening: irrelevant to the research question
Second search	Clinician guidelines for the treatment of psychiatric disorders with nutraceuticals and phytoceuticals: The World Federation of Societies of Biological Psychiatry (WFSBP) and Canadian Network for Mood and Anxiety Treatments (CANMAT) Taskforce	Sarris	2022	World J. Biol. Psychiatry	Records Excluded- Title/Abstract Screening: irrelevant to the research question
Second search	Cohort profile: maternal antecedents of adiposity and studying the transgenerational role of hyperglycaemia and insulin (MAASTHI)	Lobo	2022	BMJ Open	Records Excluded- Title/Abstract Screening: irrelevant to the research question
Second search	Cohort profile: The Taicang and Wuqiang mother-child cohort study (TAWS) in China	Wang	2022	BMJ Open	Records Excluded- Title/Abstract Screening: irrelevant to the research question
Second search	Coming Out as LGBTQ plus : The Role Strength-Based Parenting on Posttraumatic Stress and Posttraumatic Growth	Zavala	2021	JOURNAL OF HAPPINESS STUDIES	Records Excluded- Title/Abstract Screening: irrelevant to the research question
Second search	Common perinatal mental disorders and post-infancy child development in rural Ethiopia: A population-based cohort study	Dunn	2022	Trop. Med. Int. Health	Records Excluded- Title/Abstract Screening: irrelevant to the research question
Second search	Community health worker home visiting in deeply rural South Africa: 12-month outcomes	Stansert Katzen	2021	Global Public Health	Records Excluded- Title/Abstract Screening: irrelevant to the research question
Second search	Comorbid anxiety and depression: Prevalence and associated factors among pregnant women in Arba Minch Zuria district, Gamo zone, southern Ethiopia	Bante	2021	PLoS ONE	Records Excluded- Title/Abstract Screening: irrelevant to the research question
Second search	Comparing the Implications of Midwifery-Led Care and Standard Model on Maternal and Neonatal Outcomes during Pregnancy, Childbirth and Postpartum.	Bagheri	2021	Journal of Midwifery & Reproductive Health	Records Excluded- Title/Abstract Screening: irrelevant to the research question
Second search	Complications of Pregnancy in Adolescents.	Todhunter	2022	Semin Reprod Med	Records Excluded- Title/Abstract Screening: irrelevant to the research question
Second search	Concomitant Trajectories of Internalising, Externalising, and Peer Problems Across Childhood: a Person-centered Approach	Girard	2021	RESEARCH ON CHILD AND ADOLESCENT PSYCHOPATHOLOGY	Records Excluded- Title/Abstract Screening: irrelevant to the research question
Second search	Context Matters: Neighborhood Disadvantage Is Associated With Increased Disordered Eating and Earlier Activation of Genetic Influences in Girls	Mikhail	2021	JOURNAL OF ABNORMAL PSYCHOLOGY	Records Excluded- Title/Abstract Screening: irrelevant to the research question
Second search	Context Matters-Child Growth within a Constrained Socio-Economic Environment.	Nyati	2022	Int J Environ Res Public Health	Records Excluded- Title/Abstract Screening: irrelevant to the research question
Second search	Continuous supplementation of folic acid in pregnancy and the risk of perinatal depression–A meta-analysis	Jin	2022	Journal of affective disorders	Records Excluded- Title/Abstract Screening: irrelevant to the research question
Second search	Correlated depressive symptoms within seroconcordant, expectant partners living with HIV in Zambezia Province, Mozambique: a cross-sectional study	Sack	2022	AIDS CARE-PSYCHOLOGICAL AND SOCIO-MEDICAL ASPECTS OF AIDS/HIV	Records Excluded- Title/Abstract Screening: irrelevant to the research question
Second search	Correlates of early stimulation activities among mothers of children under age two in Siaya County, Kenya: Maternal mental health and other maternal, child, and household factors	Kim	2021	SOCIAL SCIENCE & MEDICINE	Records Excluded- Title/Abstract Screening: irrelevant to the research question
Second search	Correlates of sedentary behavior in Asian preschool-aged children: A systematic review	Chen	2022	Obes. Rev.	Records Excluded- Title/Abstract Screening: irrelevant to the research question
Second search	Correlation of antenatal depression among the iron and s-25(OH)D deficient pregnant women: An observational study in a south Indian population	Basutkar	2021	Int. J. Pharm. Res.	Records Excluded- Title/Abstract Screening: irrelevant to the research question
Second search	Costs of common perinatal mental health problems in South Africa	Bauer	2022	Glob. Ment. Health	Records Excluded- Title/Abstract Screening: irrelevant to the research question
Second search	Cross-sectional association between vitamin B12 status and probable postpartum depression in Indian women.	Dhiman	2021	BMC Pregnancy & Childbirth	Records Excluded- Title/Abstract Screening: irrelevant to the research question
Second search	Delivery mode and altered infant growth at 1 year of life in India	Babu	2021	Pediatr. Res.	Records Excluded- Title/Abstract Screening: irrelevant to the research question
Second search	Demographic, Clinical, and Obstetrical Characterization of Women with Hyperemesis Gravidarum Using a More Restrictive Diagnosis	Galletta	2022	Clin. Exp. Obstet. Gynecol.	Records Excluded- Title/Abstract Screening: irrelevant to the research question
Second search	Depression during pregnancy and gestational weight gain: A study of Brazilian pregnant women	Gomes	2023	NUTRITION	Records Excluded- Title/Abstract Screening: irrelevant to the research question
Second search	Depression during pregnancy and the risk of low birth weight, preterm birth and intrauterine growth restriction- an updated meta-analysis.	Ghimire	2021	Early Human Development	Records Excluded- Title/Abstract Screening: irrelevant to the research question
Second search	Depression in mothers at childhood: Direct and indirect association with problematic gaming in late adolescence/young adulthood	Roza	2023	JOURNAL OF PSYCHIATRIC RESEARCH	Records Excluded- Title/Abstract Screening: irrelevant to the research question
Second search	Depression remains a neglected public health problem among pregnant women in Northwest Ethiopia	Beyene	2021	Archives of public health	Records Excluded- Title/Abstract Screening: irrelevant to the research question
Second search	Depressive Symptom Trajectories Across Adolescence and Adulthood Among Individuals With Asthma	Ruppe	2023	JOURNAL OF PEDIATRIC PSYCHOLOGY	Records Excluded- Title/Abstract Screening: irrelevant to the research question
Second search	Depressive symptoms among mothers with hospitalized children in South Asia and sub-Saharan Africa.	Elshafei	2023	J Affect Disord	Records Excluded- Title/Abstract Screening: irrelevant to the research question
Second search	Depressive symptoms, maternal feeding styles, and preschool children's body weight	Flores-Peña	2021	Salud Mental	Records Excluded- Title/Abstract Screening: irrelevant to the research question
Second search	Describing 24-hour movement behaviours among preconception and recently pregnant Canadian parents: who do we need to target?	Dennis	2023	Behav. Med.	Records Excluded- Title/Abstract Screening: irrelevant to the research question
[truncated: 418 more rows]
