# Supplementary material for: Perinatal depression and adverse child growth outcomes in low-income and middle-income countries (LMICs): A systematic review and meta-analysis
Source: PLOS Glob Public Health. 2024 Oct 28;4(10):e0003586. doi: 10.1371/journal.pgph.0003586 (PMC11516009; doi:10.1371/journal.pgph.0003586)
Supplement: S2 Data — (CSV) [file pgph.0003586.s006.csv]

id	association	stunting	artcl_name_country	study_year	country	country_income	region	study_design	sample_size	postpartum_depression	time_outcome	rr	logrr	rr_lower_ci	rr_logli	rr_upper_ci	rr_logui	selogrr	or	logor	or_lower_ci	or_logli	or_upper_ci	or_logui	selogor
1	OR	stunting	Adewuya, 2008, Nigeria, case-control	2008	Nigeria	lower-middle	Africa	Case-control	242	Postpartum depression	6 weeks								1.55	.4382549309311553	0.43	-0.84397007	5.65	1.731655545	.6570473508808363
2	OR	stunting	Adewuya, 2008, Nigeria, case-control	2008	Nigeria	lower-middle	Africa	Case-control	242	Postpartum depression	3 months								3.28	1.187843422396052	1.03	0.029558802	10.47	2.348514024882446	.5915702098573727
3	OR	stunting	Adewuya, 2008, Nigeria, case-control	2008	Nigeria	lower-middle	Africa	Case-control	242	Postpartum depression	6 months								3.34	1.205970806988609	1.18	.1655144384775733	9.550000000000001	2.256541154492639	.5334251826569045
4	OR	stunting	Adewuya, 2008, Nigeria, case-control	2008	Nigeria	lower-middle	Africa	Case-control	242	Postpartum depression	9 months								2.68	.9858167945227654	0.82	-0.198450939	8.800000000000001	2.174751721484161	.6054088418897958
5	OR	underweight	Adewuya, 2008, Nigeria, case-control	2008	Nigeria	lower-middle	Africa	Case-control	242	Postpartum depression	6 weeks								2.6	.9555114450274363	.8700000047683716	-0.139262062	7.62	2.030776369698555	.5535812325385652
6	OR	underweight	Adewuya, 2008, Nigeria, case-control	2008	Nigeria	lower-middle	Africa	Case-control	242	Postpartum depression	3 months								3.19	1.160020916796753	1.210000038146973	.1906203911350733	8.4	2.128231705849268	.4942886006923966
7	OR	underweight	Adewuya, 2008, Nigeria, case-control	2008	Nigeria	lower-middle	Africa	Case-control	242	Postpartum depression	6 months								4.210000038146973	1.437462656755329	1.360000014305115	.3074847102664275	13.2	2.580216829592325	.5797786018688514
8	OR	underweight	Adewuya, 2008, Nigeria, case-control	2008	Nigeria	lower-middle	Africa	Case-control	242	Postpartum depression	9 months								2.84	1.043804052173115	0.98	-0.020202707	8.24	2.109000344	.5431640436833928
9	RR	stunting	Ahmadi Gharaei, 2020, Iran, cohort	2020	Iran	lower-middle	Middle East	Cohort	470	Antepartum depression	6 months	1.1	0.09531018	0.67	-0.400477567	1.81	.5933268452777344	.2535215336415458
10	RR	underweight	Ahmadi Gharaei, 2020, Iran, cohort	2020	Iran	lower-middle	Middle East	Cohort	470	Antepartum depression	6 months	1.710000038146973	.5364933928227397	1.07	0.067658648	2.09	.7371640659767196	.1707921983425777
11	OR	stunting	Anato, 2020, Ethiopia, cross-sectional	2020	Ethiopia	low income	Africa	Cross-sectional	232	Postpartum depression	5-10 months								2.55	.9360933591703348	1.24	.2151113796169455	5.25	1.658228076603532	.3681420145373946
12	OR	underweight	Anoop, 2004, India, case-control	2004	India	lower-middle	Asia	Case-control	144	Postpartum depression	6-12 months								7.4	2.001480000210124	1.6	.4700036292457356	38.5	3.650658241293739	.8113914826653069
13	RR	stunting	Avan, 2010, South Africa, cohort	2010	South Africa	upper-middle	Africa	Cohort	892	Postpartum depression	2 years	1.61	.4762341789963717	1.02	0.019802627	2.56	.9400072584914712	.2347460793865539
14	RR	underweight	Avan, 2010, South Africa, cohort	2010	South Africa	upper-middle	Africa	Cohort	892	Postpartum depression	2 years	0.76	-0.274436846	0.39	-0.94160854	1.490000009536743	.3987761263578664	.3419348638306917
15	RR	wasting	Avan, 2010, South Africa, cohort	2010	South Africa	upper-middle	Africa	Cohort	892	Postpartum depression	2 years	0.66	-0.415515444	0.3	-1.203972804	1.42	.3506568716131693	.3965892030456902
16	RR	stunting	Bennett, 2016, India, cohort	2016	India	lower-middle	Asia	Cohort	1930	Postpartum depression	5 years	1.07	0.067658648	0.95	-0.051293294	1.22	.1988508587451652	0.063812284
17	RR	stunting	Bennett, 2016, India, cohort	2016	India	lower-middle	Asia	Cohort	1930	Postpartum depression	1 year	1.18	.1655144384775733	1.03	0.029558802	1.35	.3001045924503382	0.069016783
18	RR	stunting	Bennett, 2016, Vietnam, cohort	2016	Vietnam	lower-middle	Asia	Cohort	1961	Postpartum depression	1 year	0.91	-0.094310679	.8100000000000001	-0.210721031	1.02	0.019802627	0.058807056
19	RR	stunting	Bennett, 2016, Vietnam, cohort	2016	Vietnam	lower-middle	Asia	Cohort	1961	Postpartum depression	5 years	1.12	.1133286853070033	0.95	-0.051293294	1.33	.2851789422336625	0.085834754
20	RR	stunting	Bennett, 2016, Peru, cohort	2016	Peru	upper-middle	America	Cohort	1946	Postpartum depression	5 years	0.96	-0.040821995	0.85	-0.162518929	1.09	0.086177696	0.063443017
21	RR	stunting	Bennett, 2016, Peru, cohort	2016	Peru	upper-middle	America	Cohort	1946	Postpartum depression	1 year	1.06	0.058268908	0.93	-0.072570693	1.22	.1988508587451652	0.069240192
22	RR	stunting	Bennett, 2016, Ethiopia, cohort	2016	Ethiopia	low income	Africa	Cohort	1885	Postpartum depression	5 years	.9399999999999999	-0.061875404	0.82	-0.198450939	1.09	0.086177696	0.072609346
23	RR	stunting	Bennett, 2016, Ethiopia, cohort	2016	Ethiopia	low income	Africa	Cohort	1885	Postpartum depression	1 year	0.91	-0.094310679	.8100000000000001	-0.210721031	1.02	0.019802627	0.058807056
24	RR	underweight	Bennett, 2016, Ethiopia, cohort	2016	Ethiopia	low income	Africa	Cohort	1885	Postpartum depression	1 year	1.009999990463257	0.009950321	0.89	-0.116533816	1.15	.1397619423751586	0.065381571
25	RR	underweight	Bennett, 2016, Ethiopia, cohort	2016	Ethiopia	low income	Africa	Cohort	1885	Postpartum depression	5 years	0.95	-0.051293294	0.8	-0.223143551	1.120000004768372	.1133286895644782	0.085834755
26	RR	underweight	Bennett, 2016, India, cohort	2016	India	lower-middle	Asia	Cohort	1930	Postpartum depression	1 year	1.110000014305115	.1043600282117337	0.97	-0.030459207	1.259999990463257	0.231111713	0.066727276
27	RR	underweight	Bennett, 2016, India, cohort	2016	India	lower-middle	Asia	Cohort	1930	Postpartum depression	5 years	1.159999966621399	.1484199763436168	1.049999952316284	0.048790119	1.289999961853027	.2546421888022833	0.052513283
28	RR	underweight	Bennett, 2016, Peru, cohort	2016	Peru	upper-middle	America	Cohort	1946	Postpartum depression	1 year	0.85	-0.162518929	0.6	-0.510825624	1.19	0.173953307	.1746885027779155
29	RR	underweight	Bennett, 2016, Peru, cohort	2016	Peru	upper-middle	America	Cohort	1946	Postpartum depression	5 years	0.99	-0.010050336	0.67	-0.400477567	1.460000038146973	.3784364618483085	.1987025582768963
30	RR	underweight	Bennett, 2016, Vietnam, cohort	2016	Vietnam	lower-middle	Asia	Cohort	1961	Postpartum depression	1 year	1.289999961853027	.2546421888022833	1.03	0.029558802	1.620000004768372	.4824261521877322	0.115527385
31	RR	underweight	Bennett, 2016, Vietnam, cohort	2016	Vietnam	lower-middle	Asia	Cohort	1961	Postpartum depression	5 years	1.19	0.173953307	0.96	-0.040821995	1.48	.3920420877760237	.1104245107898671
32	OR	stunting	Joshi, 2019, India, cross-sectional	2019	India	lower-middle	Asia	Cross-sectional	300	Postpartum depression	3-344 days								1.485	0.395414772	0.833	-0.182721637	2.649	.9741822102899327	.2951285324248029
33	OR	underweight	Joshi, 2019, India, cross-sectional	2019	India	lower-middle	Asia	Cross-sectional	300	Postpartum depression	3-344 days								1.080999970436096	0.077886511	.5899999737739563	-0.527632787	1.981	.6836017677164139	.3089884066963542
34	OR	wasting	Joshi, 2019, India, cross-sectional	2019	India	lower-middle	Asia	Cross-sectional	300	Postpartum depression	3-344 days								1.01	0.009950331	0.508	-0.677273831	2.009	.6976370858327973	.3507425809276664
35	OR	stunting	Lima, 2017, Brazil, cohort	2017	Brazil	upper-middle	America	Cohort	1124	Antepartum depression	12-32 months								1.09	0.086177696	0.62	-0.478035801	1.89	0.636576829	0.284339957
36	OR	overweight	Lima, 2017, Brazil, cohort	2017	Brazil	upper-middle	America	Cohort	1124	Antepartum depression	12-32 months								0.84	-0.174353387	0.54	-0.616186139	1.31	.2700271372130602	.2260748154685911
37	OR	underweight	Madeghe, 2016, Kenya, cross-sectional	2016	Kenya	lower-middle	Africa	Cross-sectional	200	Postpartum depression	6-16 weeks								5.79	1.756132291584904	2.14	.7608058290337602	15.62	2.748552144	0.507078142
38	RR	stunting	Ndokera and MacArthur, 2010, Zambia, cross-sectional	2010	Zambia	low income	Africa	Cross-sectional	278	Postpartum depression	2-12 months	1.48	.3920420877760237	0.35	-1.049822124	6.22	1.827769906751088	.7340795998086137
39	RR	underweight	Ndokera and MacArthur, 2010, Zambia, cross-sectional	2010	Zambia	low income	Africa	Cross-sectional	278	Postpartum depression	2-12 months	1.480000019073486	.3920421006635142	0.35	-1.049822124	6.22	1.827769906751088	.7340795998086137
40	OR	stunting	Patel, 2003, India, cohort	2003	India	lower-middle	Asia	Cohort	171	Postpartum depression	6 weeks								1.9	.6418538861723947	0.5	-0.693147181	6.8	1.916922612182061	.6658341308015323
41	OR	stunting	Patel, 2003, India, cohort	2003	India	lower-middle	Asia	Cohort	171	Postpartum depression	6 months								3.2	1.163150809805681	1.1	0.09531018	8.9	2.186051276738094	.5333523206463697
42	OR	underweight	Patel, 2003, India, cohort	2003	India	lower-middle	Asia	Cohort	171	Postpartum depression	6 weeks								3.200000047683716	1.163150824706842	1.100000023841858	0.095310201	9.399999618530273	2.240709648694072	.5472957773508497
43	OR	underweight	Patel, 2003, India, cohort	2003	India	lower-middle	Asia	Cohort	171	Postpartum depression	6 months								2.799999952316284	1.0296194	1.100000023841858	0.095310201	7.300000190734863	1.987874374282409	.4827969828580785
44	OR	underweight	Rahman, 2004, Pakistan, case-control	2004	Pakistan	lower-middle	Asia	Case-control	172	Postpartum depression	9 months								2.8	1.029619417181158	1.2	.1823215567939546	6.800000190734863	1.916922640231305	.4425002763870792
45	OR	stunting	Rahman, 2004, Pakistan, cohort	2004	Pakistan	lower-middle	Asia	Cohort	265	Antepartum depression	6 months								3.2	1.163150809805681	1.1	0.09531018	9.9	2.292534757140544	.5605164738102602
46	OR	stunting	Rahman, 2004, Pakistan, cohort	2004	Pakistan	lower-middle	Asia	Cohort	265	Antepartum depression	12 months								2.8	1.029619417181158	1.3	.2623642644674911	6.1	1.808288771179265	.3943684966101466
47	OR	underweight	Rahman, 2004, Pakistan, cohort	2004	Pakistan	lower-middle	Asia	Cohort	265	Antepartum depression	6 months								3.5	1.252762968495368	1.5	.4054651081081644	8.600000381469727	2.151762247616406	.4454839641602658
48	OR	underweight	Rahman, 2004, Pakistan, cohort	2004	Pakistan	lower-middle	Asia	Cohort	265	Antepartum depression	12 months								3	1.098612289	1.5	.4054651081081644	6	1.791759469228055	.3536465206938497
49	OR	stunting	Saeed, 2017, Pakistan, cross-sectional	2017	Pakistan	lower-middle	Asia	Cross-sectional	325	Postpartum depression	< 2 years								3.15	1.147402452837542	1.91	.6471032420585384	5.18	1.644805056271392	.2545157689318503
50	OR	underweight	Saeed, 2017, Pakistan, cross-sectional	2017	Pakistan	lower-middle	Asia	Cross-sectional	325	Postpartum depression	< 2 years								3.259999990463257	1.181727192453235	1.990000009536743	.6881346435287341	5.340000152587891	1.675225681546614	.2518089382698674
51	OR	stunting	Upadhyay and Srivastava, 2016, India, cohort	2016	India	lower-middle	Asia	Cohort	1833	Postpartum depression	5-21 mons								1.53	.4252677354043441	1.21	.1906203596086497	1.92	.6523251860396901	.1177818434773062
52	OR	stunting	Tomlinson, 2006, South Africa, cohort	2006	South Africa	upper-middle	Africa	Cohort	147	Postpartum depression	18 months								2.52	.9242589015233319	0.98	-0.020202707	6.47	1.867176108512809	.4814741877118185
53	OR	underweight	Tomlinson, 2006, South Africa, cohort	2006	South Africa	upper-middle	Africa	Cohort	147	Postpartum depression	18 months								2.32	.8415671856782185	0.9	-0.105360516	6	1.791759469228055	.4839591798178269
54	OR	stunting	Prado, 2019, Ghana, cohort	2019	Ghana	lower-middle	Africa	Cohort	1003	Postpartum depression	18 months								0.73	-0.314710745	0.38	-0.967584026	1.39	.3293037471426003	.3308387177051801
55	OR	stunting	Surkan, 2008, Brazil, cross-sectional	2008	Brazil	upper-middle	America	Cross-sectional	595	Postpartum depression	6-24 months								1.8	.5877866649021191	1.1	0.09531018	2.9	1.064710736992428	.2472960605071692
56	OR	underweight	Surkan, 2008, Brazil, cross-sectional	2008	Brazil	upper-middle	America	Cross-sectional	595	Postpartum depression	6-24 months								1.8	.5877866649021191	0.6	-0.510825624	5.6	1.722766597741104	.5697939340579322
57	RR	stunting	Kaaya, 2016, Tanzania, cohort (APD)	2016	Tanzania	lower-middle	Africa	Cohort	699	Antepartum depression	< 2 years	0.83	-0.186329578	0.67	-0.400477567	1.02	0.019802627	.1072143351768635
58	RR	stunting	Kaaya, 2016, Tanzania, cohort (PPD)	2016	Tanzania	lower-middle	Africa	Cohort	699	Postpartum depression	< 2 years	0.86	-0.15082289	0.72	-0.328504067	1.03	0.029558802	0.091342569
59	RR	stunting	Kaaya, 2016, Tanzania, cohort (cumulative PPD)	2016	Tanzania	lower-middle	Africa	Cohort	699	Postpartum depression	< 2 years	1.03	0.029558802	1.01	0.009950331	1.04	0.039220713	0.007466934
60	RR	underweight	Kaaya, 2016, Tanzania, cohort (APD)	2016	Tanzania	lower-middle	Africa	Cohort	699	Antepartum depression	< 2 years	0.86	-0.15082289	0.68	-0.385662481	2.09	.7371640659767196	0.286435344
61	RR	underweight	Kaaya, 2016, Tanzania, cohort (PPD)	2016	Tanzania	lower-middle	Africa	Cohort	699	Postpartum depression	< 2 years	0.8	-0.223143551	0.54	-0.616186139	0.99	-0.010050336	.1546264805026315
62	RR	underweight	Kaaya, 2016, Tanzania, cohort (cumulative PPD)	2016	Tanzania	lower-middle	Africa	Cohort	699	Postpartum depression	< 2 years	1.02	0.019802627	1.01	0.009950331	1.04	0.039220713	0.007466934
63	RR	wasting	Kaaya, 2016, Tanzania, cohort, (cumulative PPD)	2016	Tanzania	lower-middle	Africa	Cohort	699	Postpartum depression	< 2 years	1.08	0.076961041	1.04	0.039220713	1.12	.1133286853070033	0.018905095
64	OR	stunting	Wemakor, 2018, Ghana, cross-sectional	2018	Ghana	lower-middle	Africa	Cross-sectional	200	Postpartum depression	6-23 months								1.05	0.048790164	0.53	-0.634878272	1.73	.5481214085096876	.3017856328943003
65	OR	stunting	Tome, 2020, Zimabawe, 2ndar cohort (RCT)	2020	Zimbabwe	lower-middle	Africa	2ndary RCT-cohort	4025	Antepartum depression	3 months								0.83	-0.186329578	0.53	-0.634878272	1.3	.2623642644674911	0.228888402
66	OR	stunting	Tome, 2020, Zimabawe, 2ndar cohort (RCT)	2020	Zimbabwe	lower-middle	Africa	2ndary RCT-cohort	4025	Antepartum depression	6 months								0.82	-0.198450939	0.53	-0.634878272	1.28	.2468600779315258	.2249332526447692
67	OR	stunting	Tome, 2020, Zimabawe, 2ndar cohort (RCT)	2020	Zimbabwe	lower-middle	Africa	2ndary RCT-cohort	4025	Antepartum depression	9 months								1.13	.1222176327242491	0.84	-0.174353387	1.52	0.418710335	.1512917658170824
68	OR	stunting	Tome, 2020, Zimabawe, 2ndar cohort (RCT)	2020	Zimbabwe	lower-middle	Africa	2ndary RCT-cohort	4025	Antepartum depression	18 months								1.1	0.09531018	.8100000000000001	-0.210721031	1.49	.3987761199573678	.1554839671614848
69	RR	stunting	Ricci, 2023, South Africa, cross-sectional	2023	South Africa	upper-middle	Africa	Cross-sectional	428	Postpartum depression	6-9 months	1.02	0.019802627	0.63	-0.46203546	1.66	.5068176023684519	0.247156393
70	RR	underweight	Ricci, 2023, South Africa, cross-sectional	2023	South Africa	upper-middle	Africa	Cross-sectional	428	Postpartum depression	6-9 months	.8100000000000001	-0.210721031	0.41	-0.891598119	1.63	.4885800148186709	.3520862586996057
71	OR	stunting	Shriyan, 2023, India, cohort	2023	India	lower-middle	Asia	Cohort	1135	Antepartum depression	1 year								1.72	.5423242908253617	1.22	.1988508587451652	2.43	.8878912573524571	.1757756118896153
72	RR	stunting	Saleh, 2023, Tanzania, cohort	2023	Tanzania	lower-middle	Africa	Cohort	1739	Antepartum depression	1 year	0.92	-0.083381609	0.83	-0.186329578	1.02	0.019802627	0.052584746
73	RR	underweight	Saleh, 2023, Tanzania, cohort	2023	Tanzania	lower-middle	Africa	Cohort	1525	Antepartum depression	1 year	0.8	-0.223143551	.5600000000000001	-0.579818495	1.16	.1484200051182732	.1857751276457182
74	RR	wasting	Saleh, 2023, Tanzania, cohort	2023	Tanzania	lower-middle	Africa	Cohort	1525	Antepartum depression	1 year	2.61	0.959350221	1.03	0.029558802	6.65	1.894616854667763	.4757801154148517
75	RR	wasting	Kaaya, 2016, Tanzania, cohort (APD)	2016	Tanzania	lower-middle	Africa	Cohort	699	Antepartum depression	< 2 years	1.06	0.058268908	0.74	-0.301105093	1.51	0.412109651	.1819425366353966
76	RR	wasting	Kaaya, 2016, Tanzania, cohort (PPD)	2016	Tanzania	lower-middle	Africa	Cohort	699	Postpartum depression	< 2 years	0.59	-0.527632742	0.35	-1.049822124	1.01	0.009950331	.2703501161611852
